# Supplementary material for: Cross-cohort meta-analysis reveals conserved gut microbiome signatures of insomnia
Source: Curr Res Microb Sci. 2026 Mar 6;10:100577. doi: 10.1016/j.crmicr.2026.100577 (PMC12990373; doi:10.1016/j.crmicr.2026.100577)
Supplement: Supplementary file 1 [file mmc1.xlsx]

## Sheet: STable1
Supplementary Table 1. Detailed clinical and methodological characteristics of included case-control cohorts
Platform	16S Region	Group (Sample size)*	Sex (F/M)	BMI	Original analytical methods	Reference	DOI
Illumina HiSeq	V4	Control (10), ID (10)	not available	29.55	LEfSe applied to detect discriminant taxa between insomnia and healthy controls.	(10)	10.3389/fmicb.2019.01770
Illumina MiSeq	V4	Control (152), Insomnia (72)	56 / 16	28.2	Partial CCA to assess the relative effects of insomnia and cognitive status on gut microbiota variance.	(12)	10.2147/NSS.S377114
Illumina MiSeq	V3-V4	Control (59), ID (76)	82 / 53	21.18	Random Forest and LASSO used for biomarker selection and confounder-adjusted predictive modeling.	(27)	10.2147/NSS.S472675
Illumina MiSeq	V3-V4	Control (34), CI (30)	12 / 52	not available	RDA/CCA applied to examine associations between microbiota composition and cognitive indicators.	(28)	10.3389/fpsyt.2022.1050403
Illumina MiSeq	V3-V4	Control (42, NU-AGE project), O-IN (18), P-IN (36)	not available	24.27	LEfSe employed to identify taxa distinguishing cognitive or insomnia subgroups.	(29)	10.1007/s13167-024-00369-1
*ID: Insomnia Disease; CI: Clinical Insomnia; O-IN: Observed in the INsomnia group; P-IN: Previously reported in INsomnia

## Sheet: STable2
Supplementary Table 2. Curated list of taxa reported as insomnia-associated in the included reference papers.
Taxa Level	Name	Description	Source
Phylum	Actinobacteria	Increased in Control Group, Confirmed multiple times	(10), (27)
Phylum	Firmicutes	Increased in Control Group, Confirmed multiple times	(10), (27), (28)
Phylum	Proteobacteria	Increased in Control Group, Confirmed multiple times	(10), (27), (12)
Genus	Lachnospira	Increased in Control Group, Confirmed multiple times	(27), (29)
Family	Lachnospiraceae	Increased in Control Group	(28)
Genus	Coprococcus	Increased in Control Group	(27)
Genus	Gordonibacter	Increased in Control Group	(28)
Genus	Lachnoclostridium	Increased in Control Group	(12)
Phylum	Bacteroidetes	Increased in Insomnia Group, Confirmed multiple times	(10), (27), (12), (28)
Genus	Bacteroides	Increased in Insomnia Group, Confirmed multiple times	(10), (29)
Phylum	Fusobacteria	Increased in Insomnia Group	(10)
Phylum	Gemmatimonadetes	Increased in Insomnia Group	(10)
Phylum	Lentisphaerae	Increased in Insomnia Group	(10)
Phylum	Saccharibacteria	Increased in Insomnia Group	(28)
Phylum	Spirochaetae	Increased in Insomnia Group	(28)
Phylum	Synergistetes	Increased in Insomnia Group	(10)
Phylum	Tenericutes	Increased in Insomnia Group	(10)
Phylum	Verrucomicrobia	Increased in Insomnia Group	(10)
Family	Coriobacteriaceae	Increased in Insomnia Group	(29)
Family	Erysipelotrichaceae	Increased in Insomnia Group	(29)
Genus	Adlercreutzia	Increased in Insomnia Group	(29)
Genus	Alloprevotella	Increased in Insomnia Group	(28)
Genus	Blautia	Increased in Insomnia Group	(12)
Genus	Clostridium	Increased in Insomnia Group	(29)
Genus	Collinsella	Increased in Insomnia Group	(29)
Genus	Faecalibacterium	Increased in Insomnia Group	(28)
Genus	Faecalitalea	Increased in Insomnia Group	(28)
Genus	Intestinibacter	Increased in Insomnia Group	(28)
Genus	Pediococcus	Increased in Insomnia Group	(29)
Genus	Prevotella 9	Increased in Insomnia Group	(28)
Genus	Selenomonas_3	Increased in Insomnia Group	(28)
Order	Clostridiales	(10): Increased in Insomnia Group, '(27): Increased in Control Group	(10), (27)

## Sheet: STable3
Supplementary Table 3. Differential microbial taxa between the insomnia and control groups were consistently identified across four statistical approaches. O and X indicate significant and non-significant results, respectively, for each analytical method.
Phylum	Class	Order	Family	Genus	Species	Boruta	LEfSe	dbRDA	MaAsLin2
Bacillota	Clostridia	Lachnospirales	Lachnospiraceae	[Ruminococcus] gnavus group	other	O	O	O	O
Bacillota	Clostridia	Lachnospirales	Lachnospiraceae	Coprococcus	other	O	O	O	O
Bacillota	Clostridia	Lachnospirales	Lachnospiraceae	Lachnoclostridium	other	O	O	O	O
Bacillota	Clostridia	Oscillospirales	Ruminococcaceae	Ruminococcus	Ruminococcus callidus	O	O	O	O
Bacteroidota	Bacteroidia	Bacteroidales	Bacteroidaceae	Bacteroides	Bacteroides caccae	O	O	O	O
Bacteroidota	Bacteroidia	Bacteroidales	Bacteroidaceae	Bacteroides	Bacteroides vulgatus	O	O	O	O
Pseudomonadota	Gammaproteobacteria	Burkholderiales	Burkholderiaceae	Burkholderia-Caballeronia-Paraburkholderia	other	O	O	O	O
Thermodesulfobacteriota	Desulfovibrionia	Desulfovibrionales	Desulfovibrionaceae	Bilophila	other	O	O	O	O
Bacillota	Bacilli	Erysipelotrichales	Erysipelatoclostridiaceae	Erysipelotrichaceae UCG-003	other	X	O	O	O
Bacillota	Clostridia	Lachnospirales	Lachnospiraceae	Enterocloster	other	X	O	O	O
Bacillota	Clostridia	Lachnospirales	Lachnospiraceae	Tyzzerella	other	X	O	O	O
Bacillota	Clostridia	Oscillospirales	[Eubacterium] coprostanoligenes	Incertae Sedis	other	X	O	O	O
Bacillota	Clostridia	Oscillospirales	Butyricicoccaceae	UCG-009	other	X	O	O	O
Bacillota	Clostridia	Peptococcales	Peptococcaceae	Peptococcus	other	X	O	O	O
Bacillota	Clostridia	Peptostreptococcales-Tissierellales	Anaerovoracaceae	Family XIII AD3011	other	X	O	O	O
Bacillota	Incertae Sedis	DTU014	Incertae Sedis	Incertae Sedis	other	X	O	O	O
Bacillota	Negativicutes	Veillonellales-Selenomonadales	Veillonellaceae	Dialister	other	X	O	O	O
Bacteroidota	Bacteroidia	Bacteroidales	Marinifilaceae	Butyricimonas	other	X	O	O	O
Bacteroidota	Bacteroidia	Bacteroidales	Prevotellaceae	Segatella	other	X	O	O	O
Thermodesulfobacteriota	Desulfovibrionia	Desulfovibrionales	Desulfovibrionaceae	Desulfovibrio	other	X	O	O	O
Bacillota	Clostridia	Lachnospirales	Lachnospiraceae	Agathobacter	other	O	O	X	O
Bacillota	Clostridia	Lachnospirales	Lachnospiraceae	CAG-56	other	O	O	X	O
Bacillota	Clostridia	Lachnospirales	Lachnospiraceae	Coprococcus	Coprococcus comes	O	O	X	O
Bacillota	Clostridia	Lachnospirales	Lachnospiraceae	Lachnospiraceae NK4A136 group	other	O	O	X	O
Bacteroidota	Bacteroidia	Bacteroidales	Rikenellaceae	Alistipes	Alistipes putredinis	O	O	X	O
Bacteroidota	Bacteroidia	Bacteroidales	Tannerellaceae	Parabacteroides	Parabacteroides merdae	O	O	X	O
Verrucomicrobiota	Verrucomicrobiia	Verrucomicrobiales	Akkermansiaceae	Akkermansia	Akkermansia muciniphila	O	O	X	O
Actinomycetota	Actinobacteria	Bifidobacteriales	Bifidobacteriaceae	Bifidobacterium	Bifidobacterium longum	O	O	O	X
Bacillota	Bacilli	Erysipelotrichales	Erysipelatoclostridiaceae	Thomasclavelia	Erysipelatoclostridium ramosum	O	O	O	X
Bacillota	Bacilli	Erysipelotrichales	Erysipelotrichaceae	Holdemania	other	O	O	O	X
Bacillota	Clostridia	Lachnospirales	Lachnospiraceae	Anaerobutyricum	other	O	O	O	X
Bacillota	Clostridia	Lachnospirales	Lachnospiraceae	Anaerostipes	other	O	O	O	X
Bacillota	Clostridia	Lachnospirales	Lachnospiraceae	Blautia	other	O	O	O	X
Bacillota	Clostridia	Lachnospirales	Lachnospiraceae	Dorea	other	O	O	O	X
Bacillota	Clostridia	Lachnospirales	Lachnospiraceae	Lachnospiraceae ND3007 group	other	O	O	O	X
Bacillota	Clostridia	Lachnospirales	Lachnospiraceae	Lachnospiraceae UCG-004	other	O	O	O	X
Bacillota	Clostridia	Monoglobales	Monoglobaceae	Monoglobus	other	O	O	O	X
Bacillota	Clostridia	Oscillospirales	Ruminococcaceae	Acutalibacter	other	O	O	O	X
Bacillota	Clostridia	Oscillospirales	Ruminococcaceae	Subdoligranulum	other	O	O	O	X
Bacteroidota	Bacteroidia	Bacteroidales	Bacteroidaceae	Bacteroides	Bacteroides dorei	O	O	O	X
Bacteroidota	Bacteroidia	Bacteroidales	Bacteroidaceae	Bacteroides	Bacteroides ovatus	O	O	O	X
Bacteroidota	Bacteroidia	Bacteroidales	Bacteroidaceae	Bacteroides	Bacteroides stercoris	O	O	O	X
Bacteroidota	Bacteroidia	Bacteroidales	Bacteroidaceae	Bacteroides	Bacteroides uniformis	O	O	O	X
Patescibacteria	Saccharimonadia	Saccharimonadales	Saccharimonadaceae	TM7x	other	O	O	O	X
Actinomycetota	Actinobacteria	Micrococcales	Micrococcaceae	Rothia	other	X	O	X	O
Bacillota	Bacilli	Lactobacillales	Lactobacillaceae	Lactobacillus	other	X	O	X	O
Bacillota	Bacilli	RF39	Incertae Sedis	Incertae Sedis	other	X	O	X	O
Bacillota	Clostridia	Lachnospirales	Lachnospiraceae	[Eubacterium] eligens group	other	X	O	X	O
Bacillota	Clostridia	Lachnospirales	Lachnospiraceae	[Ruminococcus] gauvreauii group	other	X	O	X	O
Bacillota	Clostridia	Lachnospirales	Lachnospiraceae	Lachnospiraceae UCG-008	other	X	O	X	O
Bacillota	Clostridia	Lachnospirales	Lachnospiraceae	Roseburia	Roseburia hominis	X	O	X	O
Bacillota	Clostridia	Oscillospirales	Ruminococcaceae	Hydrogenoanaerobacterium	other	X	O	X	O
Bacillota	Clostridia	Oscillospirales	Ruminococcaceae	Incertae Sedis	other	X	O	X	O
Bacillota	Negativicutes	Veillonellales-Selenomonadales	Selenomonadaceae	Mitsuokella	other	X	O	X	O
Bacteroidota	Bacteroidia	Bacteroidales	Bacteroidaceae	Bacteroides	Bacteroides cellulosilyticus	X	O	X	O
Bacteroidota	Bacteroidia	Bacteroidales	Bacteroidaceae	Bacteroides	Bacteroides plebeius	X	O	X	O
Bacteroidota	Bacteroidia	Bacteroidales	Muribaculaceae	Incertae Sedis	other	X	O	X	O
Bacteroidota	Bacteroidia	Bacteroidales	Tannerellaceae	Parabacteroides	Parabacteroides goldsteinii	X	O	X	O
Actinomycetota	Actinobacteria	Bifidobacteriales	Bifidobacteriaceae	Bifidobacterium	Bifidobacterium bifidum	X	O	O	X
Actinomycetota	Actinobacteria	Bifidobacteriales	Bifidobacteriaceae	Bifidobacterium	other	X	O	O	X
Actinomycetota	Coriobacteriia	Coriobacteriales	Atopobiaceae	Incertae Sedis	other	X	O	O	X
Actinomycetota	Coriobacteriia	Coriobacteriales	Atopobiaceae	Tractidigestivibacter	other	X	O	O	X
Actinomycetota	Coriobacteriia	Coriobacteriales	Coriobacteriaceae	Collinsella	other	X	O	O	X
Actinomycetota	Coriobacteriia	Coriobacteriales	Coriobacteriales Incertae	Incertae Sedis	other	X	O	O	X
Actinomycetota	Coriobacteriia	Coriobacteriales	Eggerthellaceae	Eggerthella	other	X	O	O	X
Actinomycetota	Coriobacteriia	Coriobacteriales	Eggerthellaceae	Gordonibacter	Gordonibacter pamelaeae	X	O	O	X
Actinomycetota	Coriobacteriia	Coriobacteriales	Eggerthellaceae	Gordonibacter	Gordonibacter urolithinfaciens	X	O	O	X
Actinomycetota	Coriobacteriia	Coriobacteriales	Eggerthellaceae	Senegalimassilia	other	X	O	O	X
Actinomycetota	Coriobacteriia	Coriobacteriales	Incertae Sedis	Incertae Sedis	other	X	O	O	X
Bacillota	Bacilli	Erysipelotrichales	Erysipelatoclostridiaceae	Catenibacterium	other	X	O	O	X
Bacillota	Bacilli	Erysipelotrichales	Erysipelatoclostridiaceae	Coprobacillus	Coprobacillus cateniformis	X	O	O	X
Bacillota	Bacilli	Erysipelotrichales	Erysipelatoclostridiaceae	Massiliomicrobiota	Massiliomicrobiota timonensis	X	O	O	X
Bacillota	Bacilli	Erysipelotrichales	Erysipelatoclostridiaceae	Thomasclavelia	[Clostridium] spiroforme	X	O	O	X
Bacillota	Bacilli	Erysipelotrichales	Erysipelatoclostridiaceae	Thomasclavelia	other	X	O	O	X
Bacillota	Bacilli	Erysipelotrichales	Erysipelotrichaceae	[Clostridium] innocuum group	other	X	O	O	X
Bacillota	Bacilli	Erysipelotrichales	Erysipelotrichaceae	Faecalitalea	Faecalitalea cylindroides	X	O	O	X
Bacillota	Bacilli	Erysipelotrichales	Erysipelotrichaceae	Faecalitalea	other	X	O	O	X
Bacillota	Bacilli	Erysipelotrichales	Erysipelotrichaceae	Holdemanella	other	X	O	O	X
Bacillota	Bacilli	Lactobacillales	Carnobacteriaceae	Granulicatella	other	X	O	O	X
Bacillota	Bacilli	Lactobacillales	Streptococcaceae	Streptococcus	other	X	O	O	X
Bacillota	Clostridia	Christensenellales	Christensenellaceae	Christensenellaceae R-7 group	other	X	O	O	X
Bacillota	Clostridia	Christensenellales	Christensenellaceae	Incertae Sedis	other	X	O	O	X
Bacillota	Clostridia	Clostridia UCG-014	Incertae Sedis	Incertae Sedis	other	X	O	O	X
Bacillota	Clostridia	Clostridiales	Clostridiaceae	Clostridium	other	X	O	O	X
Bacillota	Clostridia	Lachnospirales	Defluviitaleaceae	Defluviitaleaceae UCG-011	other	X	O	O	X
Bacillota	Clostridia	Lachnospirales	Lachnospiraceae	[Eubacterium] ruminantium group	other	X	O	O	X
Bacillota	Clostridia	Lachnospirales	Lachnospiraceae	Extibacter	other	X	O	O	X
Bacillota	Clostridia	Lachnospirales	Lachnospiraceae	Faecalimonas	other	X	O	O	X
Bacillota	Clostridia	Lachnospirales	Lachnospiraceae	Frisingicoccus	other	X	O	O	X
Bacillota	Clostridia	Lachnospirales	Lachnospiraceae	Howardella	other	X	O	O	X
Bacillota	Clostridia	Lachnospirales	Lachnospiraceae	Hungatella	other	X	O	O	X
Bacillota	Clostridia	Lachnospirales	Lachnospiraceae	Lachnospira	other	X	O	O	X
Bacillota	Clostridia	Lachnospirales	Lachnospiraceae	Mediterraneibacter	Ruminococcus torques	X	O	O	X
Bacillota	Clostridia	Lachnospirales	Lachnospiraceae	Tyzzerella	Anaerotignum lactatifermentans	X	O	O	X
Bacillota	Clostridia	Oscillospirales	Butyricicoccaceae	Agathobaculum	other	X	O	O	X
Bacillota	Clostridia	Oscillospirales	Butyricicoccaceae	UCG-008	other	X	O	O	X
Bacillota	Clostridia	Oscillospirales	Incertae Sedis	Incertae Sedis	other	X	O	O	X
Bacillota	Clostridia	Oscillospirales	Oscillospiraceae	Colidextribacter	other	X	O	O	X
Bacillota	Clostridia	Oscillospirales	Oscillospiraceae	Flavonifractor	other	X	O	O	X
Bacillota	Clostridia	Oscillospirales	Oscillospiraceae	NK4A214 group	other	X	O	O	X
Bacillota	Clostridia	Oscillospirales	Oscillospiraceae	Oscillibacter	other	X	O	O	X
Bacillota	Clostridia	Oscillospirales	Oscillospiraceae	UCG-002	other	X	O	O	X
Bacillota	Clostridia	Oscillospirales	Oscillospiraceae	UCG-005	other	X	O	O	X
Bacillota	Clostridia	Oscillospirales	Ruminococcaceae	[Clostridium] methylpentosum group	other	X	O	O	X
Bacillota	Clostridia	Oscillospirales	Ruminococcaceae	Anaerotruncus	other	X	O	O	X
Bacillota	Clostridia	Oscillospirales	Ruminococcaceae	Candidatus Soleaferrea	other	X	O	O	X
Bacillota	Clostridia	Oscillospirales	Ruminococcaceae	DTU089	other	X	O	O	X
Bacillota	Clostridia	Oscillospirales	Ruminococcaceae	Faecalibacterium	other	X	O	O	X
Bacillota	Clostridia	Oscillospirales	Ruminococcaceae	Fournierella	other	X	O	O	X
Bacillota	Clostridia	Oscillospirales	Ruminococcaceae	Paludicola	other	X	O	O	X
Bacillota	Clostridia	Oscillospirales	Ruminococcaceae	Ruminococcus	Ruminococcus bromii	X	O	O	X
Bacillota	Clostridia	Oscillospirales	Ruminococcaceae	Ruthenibacterium	other	X	O	O	X
Bacillota	Clostridia	Oscillospirales	UCG-010	Incertae Sedis	other	X	O	O	X
Bacillota	Clostridia	Peptococcales	Peptococcaceae	Incertae Sedis	other	X	O	O	X
Bacillota	Clostridia	Peptostreptococcales-Tissierellales	Anaerovoracaceae	Family XIII UCG-001	other	X	O	O	X
Bacillota	Clostridia	Peptostreptococcales-Tissierellales	Anaerovoracaceae	Mogibacterium	other	X	O	O	X
Bacillota	Negativicutes	Acidaminococcales	Acidaminococcaceae	Acidaminococcus	other	X	O	O	X
Bacillota	Negativicutes	Acidaminococcales	Acidaminococcaceae	Phascolarctobacterium	other	X	O	O	X
Bacillota	Negativicutes	Acidaminococcales	Acidaminococcaceae	Phascolarctobacterium	Phascolarctobacterium faecium	X	O	O	X
Bacillota	Negativicutes	Veillonellales-Selenomonadales	Veillonellaceae	Dialister	Dialister invisus	X	O	O	X
Bacillota	Negativicutes	Veillonellales-Selenomonadales	Veillonellaceae	Veillonella	Veillonella atypica	X	O	O	X
Bacteroidota	Bacteroidia	Bacteroidales	Bacteroidaceae	Bacteroides	Bacteroides clarus	X	O	O	X
Bacteroidota	Bacteroidia	Bacteroidales	Bacteroidaceae	Bacteroides	Bacteroides finegoldii	X	O	O	X
Bacteroidota	Bacteroidia	Bacteroidales	Bacteroidaceae	Bacteroides	Bacteroides kribbi	X	O	O	X
Bacteroidota	Bacteroidia	Bacteroidales	Bacteroidaceae	Bacteroides	Bacteroides massiliensis	X	O	O	X
Bacteroidota	Bacteroidia	Bacteroidales	Bacteroidaceae	Bacteroides	Bacteroides nordii	X	O	O	X
Bacteroidota	Bacteroidia	Bacteroidales	Bacteroidaceae	Bacteroides	Bacteroides thetaiotaomicron	X	O	O	X
Bacteroidota	Bacteroidia	Bacteroidales	Bacteroidaceae	Bacteroides	other	X	O	O	X
Bacteroidota	Bacteroidia	Bacteroidales	Prevotellaceae	Incertae Sedis	other	X	O	O	X
Bacteroidota	Bacteroidia	Bacteroidales	Prevotellaceae	Leyella	other	X	O	O	X
Bacteroidota	Bacteroidia	Bacteroidales	Prevotellaceae	Prevotellaceae UCG-001	Marseilla massiliensis	X	O	O	X
Bacteroidota	Bacteroidia	Bacteroidales	Rikenellaceae	Alistipes	Alistipes indistinctus	X	O	O	X
Bacteroidota	Bacteroidia	Bacteroidales	Rikenellaceae	Alistipes	Alistipes onderdonkii	X	O	O	X
Bacteroidota	Bacteroidia	Bacteroidales	Rikenellaceae	Alistipes	other	X	O	O	X
Bacteroidota	Bacteroidia	Bacteroidales	Tannerellaceae	Parabacteroides	other	X	O	O	X
Bacteroidota	Bacteroidia	Bacteroidales	Tannerellaceae	Parabacteroides	Parabacteroides distasonis	X	O	O	X
Fusobacteriota	Fusobacteriia	Fusobacteriales	Fusobacteriaceae	Fusobacterium	Fusobacterium mortiferum	X	O	O	X
Fusobacteriota	Fusobacteriia	Fusobacteriales	Fusobacteriaceae	Fusobacterium	other	X	O	O	X
Pseudomonadota	Gammaproteobacteria	Burkholderiales	Oxalobacteraceae	Oxalobacter	Oxalobacter formigenes	X	O	O	X
Pseudomonadota	Gammaproteobacteria	Burkholderiales	Sutterellaceae	Parasutterella	other	X	O	O	X
Pseudomonadota	Gammaproteobacteria	Burkholderiales	Sutterellaceae	Sutterella	Sutterella wadsworthensis	X	O	O	X
Synergistota	Synergistia	Synergistales	Synergistaceae	Cloacibacillus	other	X	O	O	X
Thermodesulfobacteriota	Desulfovibrionia	Desulfovibrionales	Desulfovibrionaceae	Desulfovibrio	Desulfovibrio piger	X	O	O	X
Verrucomicrobiota	Verrucomicrobiia	Verrucomicrobiales	Akkermansiaceae	Akkermansia	other	X	O	O	X
Bacillota	Bacilli	Staphylococcales	Staphylococcaceae	Staphylococcus	other	O	O	X	X
Bacillota	Clostridia	Lachnospirales	Lachnospiraceae	[Eubacterium] xylanophilum group	other	O	O	X	X
Bacillota	Clostridia	Lachnospirales	Lachnospiraceae	Butyribacter	other	O	O	X	X
Bacillota	Clostridia	Lachnospirales	Lachnospiraceae	Fusicatenibacter	other	O	O	X	X
Bacillota	Clostridia	Lachnospirales	Lachnospiraceae	Incertae Sedis	other	O	O	X	X
Bacillota	Clostridia	Lachnospirales	Lachnospiraceae	Mediterraneibacter	other	O	O	X	X
Bacillota	Clostridia	Lachnospirales	Lachnospiraceae	Roseburia	other	O	O	X	X
Bacillota	Clostridia	Oscillospirales	Oscillospiraceae	Incertae Sedis	other	O	O	X	X
Bacillota	Clostridia	Oscillospirales	Ruminococcaceae	Gemmiger	other	O	O	X	X
Bacillota	Clostridia	Peptostreptococcales-Tissierellales	Peptostreptococcaceae	Romboutsia	other	O	O	X	X
Bacillota	Negativicutes	Veillonellales-Selenomonadales	Veillonellaceae	Veillonella	Veillonella rogosae	O	O	X	X
Bacteroidota	Bacteroidia	Bacteroidales	Marinifilaceae	Odoribacter	Odoribacter splanchnicus	O	O	X	X
Pseudomonadota	Gammaproteobacteria	Enterobacterales	Enterobacteriaceae	Escherichia-Shigella	other	O	O	X	X
Acidobacteriota	Acidobacteriae	Subgroup 13	Incertae Sedis	Incertae Sedis	other	X	O	X	X
Acidobacteriota	Aminicenantia	Aminicenantales	Aminicenantaceae	Aminicenans	other	X	O	X	X
Acidobacteriota	AT-s3-28	Incertae Sedis	Incertae Sedis	Incertae Sedis	other	X	O	X	X
Acidobacteriota	Blastocatellia	Pyrinomonadales	Pyrinomonadaceae	Incertae Sedis	other	X	O	X	X
Acidobacteriota	Holophagae	Subgroup 7	Incertae Sedis	Incertae Sedis	other	X	O	X	X
Acidobacteriota	ODP1230B23.02	Incertae Sedis	Incertae Sedis	Incertae Sedis	other	X	O	X	X
Acidobacteriota	Subgroup 22	Incertae Sedis	Incertae Sedis	Incertae Sedis	other	X	O	X	X
Acidobacteriota	Subgroup 26	Incertae Sedis	Incertae Sedis	Incertae Sedis	other	X	O	X	X
Acidobacteriota	Thermoanaerobaculia	Thermoanaerobaculales	Thermoanaerobaculaceae	Subgroup 23	other	X	O	X	X
Acidobacteriota	Vicinamibacteria	Subgroup 17	Incertae Sedis	Incertae Sedis	other	X	O	X	X
Acidobacteriota	Vicinamibacteria	Vicinamibacterales	Incertae Sedis	Incertae Sedis	other	X	O	X	X
Actinomycetota	Acidimicrobiia	Actinomarinales	Actinomarinaceae	Candidatus Actinomarina	other	X	O	X	X
Actinomycetota	Acidimicrobiia	Microtrichales	Ilumatobacteraceae	Ilumatobacter	other	X	O	X	X
Actinomycetota	Acidimicrobiia	Microtrichales	Incertae Sedis	Incertae Sedis	other	X	O	X	X
Actinomycetota	Acidimicrobiia	Microtrichales	Microtrichaceae	Sva0996 marine group	other	X	O	X	X
Actinomycetota	Actinobacteria	Actinomycetales	Actinomycetaceae	Actinobaculum	Actinobaculum massiliense	X	O	X	X
Actinomycetota	Actinobacteria	Actinomycetales	Actinomycetaceae	Actinomyces	Actinomyces dentalis	X	O	X	X
Actinomycetota	Actinobacteria	Actinomycetales	Actinomycetaceae	Actinomyces	Actinomyces gerencseriae	X	O	X	X
Actinomycetota	Actinobacteria	Actinomycetales	Actinomycetaceae	Actinomyces	Actinomyces graevenitzii	X	O	X	X
Actinomycetota	Actinobacteria	Actinomycetales	Actinomycetaceae	Actinomyces	Actinomyces haliotis	X	O	X	X
Actinomycetota	Actinobacteria	Actinomycetales	Actinomycetaceae	Actinomyces	Actinomyces massiliensis	X	O	X	X
Actinomycetota	Actinobacteria	Actinomycetales	Actinomycetaceae	Actinomyces	Actinomyces naeslundii	X	O	X	X
Actinomycetota	Actinobacteria	Actinomycetales	Actinomycetaceae	Actinomyces	Actinomyces radicidentis	X	O	X	X
Actinomycetota	Actinobacteria	Actinomycetales	Actinomycetaceae	Actinomyces	other	X	O	X	X
Actinomycetota	Actinobacteria	Actinomycetales	Actinomycetaceae	Actinotignum	Actinotignum schaalii	X	O	X	X
Actinomycetota	Actinobacteria	Actinomycetales	Actinomycetaceae	Actinotignum	other	X	O	X	X
Actinomycetota	Actinobacteria	Actinomycetales	Actinomycetaceae	F0332	other	X	O	X	X
Actinomycetota	Actinobacteria	Actinomycetales	Actinomycetaceae	Mobiluncus	Mobiluncus curtisii	X	O	X	X
Actinomycetota	Actinobacteria	Actinomycetales	Actinomycetaceae	Schaalia	Actinomyces lingnae	X	O	X	X
Actinomycetota	Actinobacteria	Actinomycetales	Actinomycetaceae	Schaalia	Actinomyces pacaensis	X	O	X	X
Actinomycetota	Actinobacteria	Actinomycetales	Actinomycetaceae	Schaalia	other	X	O	X	X
Actinomycetota	Actinobacteria	Actinomycetales	Actinomycetaceae	Schaalia	Pauljensenia hongkongensis	X	O	X	X
Actinomycetota	Actinobacteria	Actinomycetales	Actinomycetaceae	Schaalia	Schaalia odontolytica	X	O	X	X
Actinomycetota	Actinobacteria	Actinomycetales	Actinomycetaceae	Schaalia	Schaalia turicensis	X	O	X	X
Actinomycetota	Actinobacteria	Bifidobacteriales	Bifidobacteriaceae	Alloscardovia	Alloscardovia omnicolens	X	O	X	X
Actinomycetota	Actinobacteria	Bifidobacteriales	Bifidobacteriaceae	Alloscardovia	other	X	O	X	X
Actinomycetota	Actinobacteria	Bifidobacteriales	Bifidobacteriaceae	Bifidobacterium	Bifidobacterium angulatum	X	O	X	X
Actinomycetota	Actinobacteria	Bifidobacteriales	Bifidobacteriaceae	Bifidobacterium	Bifidobacterium animalis	X	O	X	X
Actinomycetota	Actinobacteria	Bifidobacteriales	Bifidobacteriaceae	Bifidobacterium	Bifidobacterium breve	X	O	X	X
Actinomycetota	Actinobacteria	Bifidobacteriales	Bifidobacteriaceae	Bifidobacterium	Bifidobacterium callitrichidarum	X	O	X	X
Actinomycetota	Actinobacteria	Bifidobacteriales	Bifidobacteriaceae	Bifidobacterium	Bifidobacterium dentium	X	O	X	X
Actinomycetota	Actinobacteria	Bifidobacteriales	Bifidobacteriaceae	Bifidobacterium	Bifidobacterium faecale	X	O	X	X
Actinomycetota	Actinobacteria	Bifidobacteriales	Bifidobacteriaceae	Bifidobacterium	Bifidobacterium kashiwanohense	X	O	X	X
Actinomycetota	Actinobacteria	Bifidobacteriales	Bifidobacteriaceae	Bifidobacterium	Bifidobacterium pullorum	X	O	X	X
Actinomycetota	Actinobacteria	Bifidobacteriales	Bifidobacteriaceae	Bifidobacterium	Bifidobacterium scardovii	X	O	X	X
Actinomycetota	Actinobacteria	Bifidobacteriales	Bifidobacteriaceae	Gardnerella	Gardnerella vaginalis	X	O	X	X
Actinomycetota	Actinobacteria	Bifidobacteriales	Bifidobacteriaceae	Gardnerella	other	X	O	X	X
Actinomycetota	Actinobacteria	Bifidobacteriales	Bifidobacteriaceae	Parascardovia	Parascardovia denticolens	X	O	X	X
Actinomycetota	Actinobacteria	Bifidobacteriales	Bifidobacteriaceae	Scardovia	Scardovia wiggsiae	X	O	X	X
Actinomycetota	Actinobacteria	Frankiales	Geodermatophilaceae	Geodermatophilus	other	X	O	X	X
Actinomycetota	Actinobacteria	Micrococcales	Intrasporangiaceae	Oryzihumus	other	X	O	X	X
Actinomycetota	Actinobacteria	Micrococcales	Microbacteriaceae	Microbacterium	other	X	O	X	X
Actinomycetota	Actinobacteria	Micrococcales	Micrococcaceae	Arthrobacter	Arthrobacter woluwensis	X	O	X	X
Actinomycetota	Actinobacteria	Micrococcales	Micrococcaceae	Kocuria	other	X	O	X	X
Actinomycetota	Actinobacteria	Micrococcales	Micrococcaceae	Micrococcus	other	X	O	X	X
Actinomycetota	Actinobacteria	Micrococcales	Micrococcaceae	Renibacterium	Psychromicrobium lacuslunae	X	O	X	X
Actinomycetota	Actinobacteria	Micrococcales	Micrococcaceae	Rothia	Rothia dentocariosa	X	O	X	X
Actinomycetota	Actinobacteria	Micrococcales	Micrococcaceae	Rothia	Rothia mucilaginosa	X	O	X	X
Actinomycetota	Actinobacteria	Micrococcales	Sanguibacteraceae	Sanguibacter	other	X	O	X	X
Actinomycetota	Actinobacteria	Mycobacteriales	Corynebacteriaceae	Corynebacterium	Corynebacterium argentoratense	X	O	X	X
Actinomycetota	Actinobacteria	Mycobacteriales	Corynebacteriaceae	Corynebacterium	Corynebacterium durum	X	O	X	X
Actinomycetota	Actinobacteria	Mycobacteriales	Corynebacteriaceae	Corynebacterium	Corynebacterium kroppenstedtii	X	O	X	X
Actinomycetota	Actinobacteria	Mycobacteriales	Corynebacteriaceae	Corynebacterium	Corynebacterium matruchotii	X	O	X	X
Actinomycetota	Actinobacteria	Mycobacteriales	Corynebacteriaceae	Corynebacterium	Corynebacterium simulans	X	O	X	X
Actinomycetota	Actinobacteria	Mycobacteriales	Corynebacteriaceae	Corynebacterium	Corynebacterium suicordis	X	O	X	X
Actinomycetota	Actinobacteria	Mycobacteriales	Corynebacteriaceae	Corynebacterium	Corynebacterium vitaeruminis	X	O	X	X
Actinomycetota	Actinobacteria	Mycobacteriales	Corynebacteriaceae	Corynebacterium	other	X	O	X	X
Actinomycetota	Actinobacteria	Mycobacteriales	Corynebacteriaceae	Lawsonella	other	X	O	X	X
Actinomycetota	Actinobacteria	Mycobacteriales	Nocardiaceae	Rhodococcus	other	X	O	X	X
Actinomycetota	Actinobacteria	Propionibacteriales	Propionibacteriaceae	Cutibacterium	other	X	O	X	X
Actinomycetota	Actinobacteria	Propionibacteriales	Propionibacteriaceae	Propionibacterium	Propionibacterium freudenreichii	X	O	X	X
Actinomycetota	Coriobacteriia	CG2-30-50-142	Incertae Sedis	Incertae Sedis	other	X	O	X	X
Actinomycetota	Coriobacteriia	Coriobacteriales	Atopobiaceae	Atopobium	Atopobium minutum	X	O	X	X
Actinomycetota	Coriobacteriia	Coriobacteriales	Atopobiaceae	Coriobacteriaceae UCG-002	other	X	O	X	X
Actinomycetota	Coriobacteriia	Coriobacteriales	Atopobiaceae	Coriobacteriaceae UCG-003	other	X	O	X	X
Actinomycetota	Coriobacteriia	Coriobacteriales	Atopobiaceae	Lancefieldella	other	X	O	X	X
Actinomycetota	Coriobacteriia	Coriobacteriales	Atopobiaceae	Olsenella	other	X	O	X	X
Actinomycetota	Coriobacteriia	Coriobacteriales	Atopobiaceae	Parolsenella	Libanicoccus massiliensis	X	O	X	X
Actinomycetota	Coriobacteriia	Coriobacteriales	Atopobiaceae	Parolsenella	other	X	O	X	X
Actinomycetota	Coriobacteriia	Coriobacteriales	Atopobiaceae	Tractidigestivibacter	Olsenella scatoligenes	X	O	X	X
Actinomycetota	Coriobacteriia	Coriobacteriales	Coriobacteriaceae	Collinsella	[Collinsella] massiliensis	X	O	X	X
Actinomycetota	Coriobacteriia	Coriobacteriales	Coriobacteriaceae	Collinsella	Collinsella tanakaei	X	O	X	X
Actinomycetota	Coriobacteriia	Coriobacteriales	Coriobacteriaceae	Enorma	other	X	O	X	X
Actinomycetota	Coriobacteriia	Coriobacteriales	Coriobacteriales Incertae	Phoenicibacter	Phoenicibacter massiliensis	X	O	X	X
Actinomycetota	Coriobacteriia	Coriobacteriales	Coriobacteriales Incertae	Raoultibacter	other	X	O	X	X
Actinomycetota	Coriobacteriia	Coriobacteriales	Coriobacteriales Incertae	Raoultibacter	Raoultibacter timonensis	X	O	X	X
Actinomycetota	Coriobacteriia	Coriobacteriales	Eggerthellaceae	Adlercreutzia	Adlercreutzia caecicola	X	O	X	X
Actinomycetota	Coriobacteriia	Coriobacteriales	Eggerthellaceae	Adlercreutzia	Adlercreutzia equolifaciens	X	O	X	X
Actinomycetota	Coriobacteriia	Coriobacteriales	Eggerthellaceae	Adlercreutzia	Adlercreutzia mucosicola	X	O	X	X
Actinomycetota	Coriobacteriia	Coriobacteriales	Eggerthellaceae	Adlercreutzia	other	X	O	X	X
Actinomycetota	Coriobacteriia	Coriobacteriales	Eggerthellaceae	Asaccharobacter	other	X	O	X	X
Actinomycetota	Coriobacteriia	Coriobacteriales	Eggerthellaceae	Berryella	other	X	O	X	X
Actinomycetota	Coriobacteriia	Coriobacteriales	Eggerthellaceae	CHKCI002	other	X	O	X	X
Actinomycetota	Coriobacteriia	Coriobacteriales	Eggerthellaceae	Denitrobacterium	other	X	O	X	X
Actinomycetota	Coriobacteriia	Coriobacteriales	Eggerthellaceae	Enteroscipio	Enteroscipio rubneri	X	O	X	X
Actinomycetota	Coriobacteriia	Coriobacteriales	Eggerthellaceae	Gordonibacter	Gordonibacter massiliensis	X	O	X	X
Actinomycetota	Coriobacteriia	Coriobacteriales	Eggerthellaceae	Gordonibacter	other	X	O	X	X
Actinomycetota	Coriobacteriia	Coriobacteriales	Eggerthellaceae	Incertae Sedis	other	X	O	X	X
Actinomycetota	Coriobacteriia	Coriobacteriales	Eggerthellaceae	Paraeggerthella	other	X	O	X	X
Actinomycetota	Coriobacteriia	Coriobacteriales	Eggerthellaceae	Paraeggerthella	Paraeggerthella hongkongensis	X	O	X	X
Actinomycetota	Coriobacteriia	Coriobacteriales	Eggerthellaceae	Slackia	other	X	O	X	X
Actinomycetota	Coriobacteriia	Coriobacteriales	Eggerthellaceae	Slackia	Slackia equolifaciens	X	O	X	X
Actinomycetota	Coriobacteriia	Coriobacteriales	Eggerthellaceae	Slackia	Slackia faecicanis	X	O	X	X
Actinomycetota	Coriobacteriia	Coriobacteriales	Eggerthellaceae	Slackia	Slackia isoflavoniconvertens	X	O	X	X
Actinomycetota	Coriobacteriia	Coriobacteriales	Eggerthellaceae	Slackia	Slackia piriformis	X	O	X	X
Actinomycetota	Coriobacteriia	OPB41	Incertae Sedis	Incertae Sedis	other	X	O	X	X
Actinomycetota	RBG-16-55-12	Incertae Sedis	Incertae Sedis	Incertae Sedis	other	X	O	X	X
Aerophobota	Aerophobia	Aerophobales	Aerophobaceae	Aerophobus	other	X	O	X	X
Armatimonadota	Chthonomonadia	Chthonomonadales	Incertae Sedis	Incertae Sedis	other	X	O	X	X
Armatimonadota	DG-56	Incertae Sedis	Incertae Sedis	Incertae Sedis	other	X	O	X	X
Armatimonadota	Incertae Sedis	Incertae Sedis	Incertae Sedis	Incertae Sedis	other	X	O	X	X
Atribacterota	JS1	Incertae Sedis	Incertae Sedis	Incertae Sedis	other	X	O	X	X
Bacillota	Bacilli	Acholeplasmatales	Acholeplasmataceae	Anaeroplasma	other	X	O	X	X
Bacillota	Bacilli	Alicyclobacillales	Alicyclobacillaceae	Tumebacillus	Tumebacillus avium	X	O	X	X
Bacillota	Bacilli	Bacillales	Bacillaceae	Bacillus	other	X	O	X	X
Bacillota	Bacilli	Bacillales	Bacillaceae	Geobacillus	other	X	O	X	X
Bacillota	Bacilli	Bacillales	Bacillaceae	Niallia	other	X	O	X	X
Bacillota	Bacilli	Bacillales	Bacillaceae	Oceanobacillus	other	X	O	X	X
Bacillota	Bacilli	Bacillales	Bacillaceae	Priestia	other	X	O	X	X
Bacillota	Bacilli	Bacillales	Sporolactobacillaceae	Incertae Sedis	other	X	O	X	X
Bacillota	Bacilli	Bacillales	Sporolactobacillaceae	Sporolactobacillus	Sporolactobacillus inulinus	X	O	X	X
Bacillota	Bacilli	Erysipelotrichales	Erysipelatoclostridiaceae	Asteroleplasma	other	X	O	X	X
Bacillota	Bacilli	Erysipelotrichales	Erysipelatoclostridiaceae	Catenibacterium	Catenibacterium mitsuokai	X	O	X	X
Bacillota	Bacilli	Erysipelotrichales	Erysipelatoclostridiaceae	Coprobacillus	other	X	O	X	X
Bacillota	Bacilli	Erysipelotrichales	Erysipelatoclostridiaceae	Incertae Sedis	other	X	O	X	X
Bacillota	Bacilli	Erysipelotrichales	Erysipelatoclostridiaceae	Longibaculum	Candidatus Stoquefichus	X	O	X	X
Bacillota	Bacilli	Erysipelotrichales	Erysipelatoclostridiaceae	Longibaculum	Longibaculum muris	X	O	X	X
Bacillota	Bacilli	Erysipelotrichales	Erysipelatoclostridiaceae	Longibaculum	other	X	O	X	X
Bacillota	Bacilli	Erysipelotrichales	Erysipelatoclostridiaceae	Massiliomicrobiota	other	X	O	X	X
Bacillota	Bacilli	Erysipelotrichales	Erysipelatoclostridiaceae	Thomasclavelia	[Clostridium] saccharogumia	X	O	X	X
Bacillota	Bacilli	Erysipelotrichales	Erysipelatoclostridiaceae	UCG-004	other	X	O	X	X
Bacillota	Bacilli	Erysipelotrichales	Erysipelotrichaceae	Absiella	Absiella argi	X	O	X	X
Bacillota	Bacilli	Erysipelotrichales	Erysipelotrichaceae	Allobaculum	other	X	O	X	X
Bacillota	Bacilli	Erysipelotrichales	Erysipelotrichaceae	Amedibacillus	Absiella dolichum	X	O	X	X
Bacillota	Bacilli	Erysipelotrichales	Erysipelotrichaceae	Anaerorhabdus	other	X	O	X	X
Bacillota	Bacilli	Erysipelotrichales	Erysipelotrichaceae	Bulleidia	Bulleidia extructa	X	O	X	X
Bacillota	Bacilli	Erysipelotrichales	Erysipelotrichaceae	Catenisphaera	other	X	O	X	X
Bacillota	Bacilli	Erysipelotrichales	Erysipelotrichaceae	Dielma	Dielma fastidiosa	X	O	X	X
Bacillota	Bacilli	Erysipelotrichales	Erysipelotrichaceae	Dielma	other	X	O	X	X
Bacillota	Bacilli	Erysipelotrichales	Erysipelotrichaceae	Faecalibaculum	other	X	O	X	X
Bacillota	Bacilli	Erysipelotrichales	Erysipelotrichaceae	Faecalicoccus	Faecalicoccus pleomorphus	X	O	X	X
Bacillota	Bacilli	Erysipelotrichales	Erysipelotrichaceae	Holdemanella	Holdemanella biformis	X	O	X	X
Bacillota	Bacilli	Erysipelotrichales	Erysipelotrichaceae	Holdemania	Holdemania massiliensis	X	O	X	X
Bacillota	Bacilli	Erysipelotrichales	Erysipelotrichaceae	Incertae Sedis	other	X	O	X	X
Bacillota	Bacilli	Erysipelotrichales	Erysipelotrichaceae	Merdibacter	other	X	O	X	X
Bacillota	Bacilli	Erysipelotrichales	Erysipelotrichaceae	Solobacterium	other	X	O	X	X
Bacillota	Bacilli	Erysipelotrichales	Erysipelotrichaceae	Solobacterium	Solobacterium moorei	X	O	X	X
Bacillota	Bacilli	Erysipelotrichales	Erysipelotrichaceae	Turicibacter	other	X	O	X	X
Bacillota	Bacilli	Exiguobacterales	Exiguobacteraceae	Exiguobacterium	other	X	O	X	X
Bacillota	Bacilli	Izemoplasmatales	Incertae Sedis	Incertae Sedis	other	X	O	X	X
Bacillota	Bacilli	Lactobacillales	Aerococcaceae	Abiotrophia	other	X	O	X	X
Bacillota	Bacilli	Lactobacillales	Aerococcaceae	Facklamia	Facklamia hominis	X	O	X	X
Bacillota	Bacilli	Lactobacillales	Carnobacteriaceae	Carnobacterium	other	X	O	X	X
Bacillota	Bacilli	Lactobacillales	Enterococcaceae	Enterococcus	Enterococcus cecorum	X	O	X	X
Bacillota	Bacilli	Lactobacillales	Enterococcaceae	Enterococcus	other	X	O	X	X
Bacillota	Bacilli	Lactobacillales	Enterococcaceae	Tetragenococcus	Tetragenococcus halophilus	X	O	X	X
Bacillota	Bacilli	Lactobacillales	Lactobacillaceae	Companilactobacillus	other	X	O	X	X
Bacillota	Bacilli	Lactobacillales	Lactobacillaceae	Dellaglioa	Lactobacillus algidus	X	O	X	X
Bacillota	Bacilli	Lactobacillales	Lactobacillaceae	Fructilactobacillus	Lactobacillus sanfranciscensis	X	O	X	X
Bacillota	Bacilli	Lactobacillales	Lactobacillaceae	Fructobacillus	other	X	O	X	X
Bacillota	Bacilli	Lactobacillales	Lactobacillaceae	Lacticaseibacillus	other	X	O	X	X
Bacillota	Bacilli	Lactobacillales	Lactobacillaceae	Lactiplantibacillus	other	X	O	X	X
Bacillota	Bacilli	Lactobacillales	Lactobacillaceae	Lactobacillus	Lactobacillus amylolyticus	X	O	X	X
Bacillota	Bacilli	Lactobacillales	Lactobacillaceae	Lactobacillus	Lactobacillus delbrueckii	X	O	X	X
Bacillota	Bacilli	Lactobacillales	Lactobacillaceae	Lactobacillus	Lactobacillus iners	X	O	X	X
Bacillota	Bacilli	Lactobacillales	Lactobacillaceae	Lactobacillus	Lactobacillus intestinalis	X	O	X	X
Bacillota	Bacilli	Lactobacillales	Lactobacillaceae	Lactobacillus	Lactobacillus kefiranofaciens	X	O	X	X
Bacillota	Bacilli	Lactobacillales	Lactobacillaceae	Lactobacillus	Lactobacillus kullabergensis	X	O	X	X
Bacillota	Bacilli	Lactobacillales	Lactobacillaceae	Latilactobacillus	other	X	O	X	X
Bacillota	Bacilli	Lactobacillales	Lactobacillaceae	Lentilactobacillus	Lactobacillus parafarraginis	X	O	X	X
Bacillota	Bacilli	Lactobacillales	Lactobacillaceae	Lentilactobacillus	other	X	O	X	X
Bacillota	Bacilli	Lactobacillales	Lactobacillaceae	Leuconostoc	Leuconostoc carnosum	X	O	X	X
Bacillota	Bacilli	Lactobacillales	Lactobacillaceae	Leuconostoc	Leuconostoc garlicum	X	O	X	X
Bacillota	Bacilli	Lactobacillales	Lactobacillaceae	Leuconostoc	Leuconostoc suionicum	X	O	X	X
Bacillota	Bacilli	Lactobacillales	Lactobacillaceae	Leuconostoc	other	X	O	X	X
Bacillota	Bacilli	Lactobacillales	Lactobacillaceae	Levilactobacillus	other	X	O	X	X
Bacillota	Bacilli	Lactobacillales	Lactobacillaceae	Ligilactobacillus	Lactobacillus acidipiscis	X	O	X	X
Bacillota	Bacilli	Lactobacillales	Lactobacillaceae	Ligilactobacillus	Lactobacillus agilis	X	O	X	X
Bacillota	Bacilli	Lactobacillales	Lactobacillaceae	Ligilactobacillus	Lactobacillus faecis	X	O	X	X
Bacillota	Bacilli	Lactobacillales	Lactobacillaceae	Ligilactobacillus	Lactobacillus phage	X	O	X	X
Bacillota	Bacilli	Lactobacillales	Lactobacillaceae	Ligilactobacillus	Lactobacillus ruminis	X	O	X	X
Bacillota	Bacilli	Lactobacillales	Lactobacillaceae	Ligilactobacillus	other	X	O	X	X
Bacillota	Bacilli	Lactobacillales	Lactobacillaceae	Limosilactobacillus	Lactobacillus mucosae	X	O	X	X
Bacillota	Bacilli	Lactobacillales	Lactobacillaceae	Limosilactobacillus	other	X	O	X	X
Bacillota	Bacilli	Lactobacillales	Lactobacillaceae	Loigolactobacillus	Lactobacillus coryniformis	X	O	X	X
Bacillota	Bacilli	Lactobacillales	Lactobacillaceae	Pediococcus	other	X	O	X	X
Bacillota	Bacilli	Lactobacillales	Lactobacillaceae	Pediococcus	Pediococcus ethanolidurans	X	O	X	X
Bacillota	Bacilli	Lactobacillales	Lactobacillaceae	Weissella	other	X	O	X	X
Bacillota	Bacilli	Lactobacillales	Lactobacillaceae	Weissella	Weissella koreensis	X	O	X	X
Bacillota	Bacilli	Lactobacillales	Listeriaceae	Brochothrix	other	X	O	X	X
Bacillota	Bacilli	Lactobacillales	P5D1-392	Incertae Sedis	other	X	O	X	X
Bacillota	Bacilli	Lactobacillales	Streptococcaceae	Lactococcus	Lactococcus garvieae	X	O	X	X
Bacillota	Bacilli	Lactobacillales	Streptococcaceae	Lactococcus	Lactococcus raffinolactis	X	O	X	X
Bacillota	Bacilli	Lactobacillales	Streptococcaceae	Lactococcus	other	X	O	X	X
Bacillota	Bacilli	Lactobacillales	Streptococcaceae	Streptococcus	Streptococcus agalactiae	X	O	X	X
Bacillota	Bacilli	Lactobacillales	Streptococcaceae	Streptococcus	Streptococcus anginosus	X	O	X	X
Bacillota	Bacilli	Lactobacillales	Streptococcaceae	Streptococcus	Streptococcus danieliae	X	O	X	X
Bacillota	Bacilli	Lactobacillales	Streptococcaceae	Streptococcus	Streptococcus downei	X	O	X	X
Bacillota	Bacilli	Lactobacillales	Streptococcaceae	Streptococcus	Streptococcus gordonii	X	O	X	X
Bacillota	Bacilli	Lactobacillales	Streptococcaceae	Streptococcus	Streptococcus mutans	X	O	X	X
Bacillota	Bacilli	Lactobacillales	Streptococcaceae	Streptococcus	Streptococcus parauberis	X	O	X	X
Bacillota	Bacilli	Lactobacillales	Streptococcaceae	Streptococcus	Streptococcus peroris	X	O	X	X
Bacillota	Bacilli	Lactobacillales	Streptococcaceae	Streptococcus	Streptococcus respiraculi	X	O	X	X
Bacillota	Bacilli	Lactobacillales	Streptococcaceae	Streptococcus	Streptococcus sobrinus	X	O	X	X
Bacillota	Bacilli	Lactobacillales	Streptococcaceae	Streptococcus	Streptococcus vestibularis	X	O	X	X
Bacillota	Bacilli	Lactobacillales	Vagococcaceae	Vagococcus	other	X	O	X	X
Bacillota	Bacilli	Mycoplasmatales	Mycoplasmataceae	Candidatus Hepatoplasma	Astacus leptodactylus	X	O	X	X
Bacillota	Bacilli	Mycoplasmatales	Mycoplasmataceae	Candidatus Hepatoplasma	other	X	O	X	X
Bacillota	Bacilli	Staphylococcales	Gemellaceae	Gemella	other	X	O	X	X
Bacillota	Bacilli	Staphylococcales	Staphylococcaceae	Staphylococcus	Staphylococcus equorum	X	O	X	X
Bacillota	Bacilli	Staphylococcales	Staphylococcaceae	Staphylococcus	Staphylococcus succinus	X	O	X	X
Bacillota	Clostridia	Caldicoprobacterales	Caldicoprobacteraceae	Caldicoprobacter	other	X	O	X	X
Bacillota	Clostridia	Christensenellales	Christensenellaceae	Christensenella	Catabacter hongkongensis	X	O	X	X
Bacillota	Clostridia	Christensenellales	Christensenellaceae	Christensenella	Christensenella massiliensis	X	O	X	X
Bacillota	Clostridia	Christensenellales	Christensenellaceae	Christensenella	Christensenella minuta	X	O	X	X
Bacillota	Clostridia	Christensenellales	Christensenellaceae	Christensenella	other	X	O	X	X
Bacillota	Clostridia	Clostridia vadinBB60 group	Incertae Sedis	Incertae Sedis	other	X	O	X	X
Bacillota	Clostridia	Clostridiales	Clostridiaceae	Candidatus Arthromitus	Candidatus Arthromitus	X	O	X	X
Bacillota	Clostridia	Clostridiales	Clostridiaceae	Clostridium	Clostridium bornimense	X	O	X	X
Bacillota	Clostridia	Clostridiales	Clostridiaceae	Clostridium	Clostridium butyricum	X	O	X	X
Bacillota	Clostridia	Clostridiales	Clostridiaceae	Clostridium	Clostridium luticellarii	X	O	X	X
Bacillota	Clostridia	Clostridiales	Clostridiaceae	Clostridium	Clostridium paraputrificum	X	O	X	X
Bacillota	Clostridia	Clostridiales	Clostridiaceae	Clostridium	Clostridium perfringens	X	O	X	X
Bacillota	Clostridia	Clostridiales	Clostridiaceae	Clostridium	Clostridium septicum	X	O	X	X
Bacillota	Clostridia	Clostridiales	Clostridiaceae	Clostridium	Clostridium tertium	X	O	X	X
Bacillota	Clostridia	Clostridiales	Clostridiaceae	Clostridium	Clostridium thermopalmarium	X	O	X	X
Bacillota	Clostridia	Clostridiales	Clostridiaceae	Sarcina	other	X	O	X	X
Bacillota	Clostridia	Eubacteriales	Alkalibacteraceae	Alkalibaculum	other	X	O	X	X
Bacillota	Clostridia	Eubacteriales	Anaerofustaceae	Anaerofustis	Anaerofustis stercorihominis	X	O	X	X
Bacillota	Clostridia	Eubacteriales	Anaerofustaceae	Anaerofustis	other	X	O	X	X
Bacillota	Clostridia	Eubacteriales	Eubacteriaceae	Eubacterium	Eubacterium callanderi	X	O	X	X
Bacillota	Clostridia	Eubacteriales	Eubacteriaceae	Eubacterium	Eubacterium limosum	X	O	X	X
Bacillota	Clostridia	Eubacteriales	Eubacteriaceae	Eubacterium	other	X	O	X	X
Bacillota	Clostridia	Eubacteriales	Eubacteriaceae	Pseudoramibacter	other	X	O	X	X
Bacillota	Clostridia	Eubacteriales	Garciellaceae	Rhabdanaerobium	Rhabdanaerobium thermarum	X	O	X	X
Bacillota	Clostridia	Incertae Sedis	Incertae Sedis	Incertae Sedis	other	X	O	X	X
Bacillota	Clostridia	Lachnospirales	Lachnospiraceae	[Bacteroides] pectinophilus group	other	X	O	X	X
Bacillota	Clostridia	Lachnospirales	Lachnospiraceae	[Eubacterium] oxidoreducens group	other	X	O	X	X
Bacillota	Clostridia	Lachnospirales	Lachnospiraceae	[Eubacterium] ventriosum group	other	X	O	X	X
Bacillota	Clostridia	Lachnospirales	Lachnospiraceae	A2	other	X	O	X	X
Bacillota	Clostridia	Lachnospirales	Lachnospiraceae	Acetatifactor	other	X	O	X	X
Bacillota	Clostridia	Lachnospirales	Lachnospiraceae	Acetitomaculum	other	X	O	X	X
Bacillota	Clostridia	Lachnospirales	Lachnospiraceae	Agathobacter	[Eubacterium] rectale	X	O	X	X
Bacillota	Clostridia	Lachnospirales	Lachnospiraceae	Agathobacter	Eubacterium ramulus	X	O	X	X
Bacillota	Clostridia	Lachnospirales	Lachnospiraceae	Anaerostipes	Anaerostipes caccae	X	O	X	X
Bacillota	Clostridia	Lachnospirales	Lachnospiraceae	Anaerostipes	Anaerostipes rhamnosivorans	X	O	X	X
Bacillota	Clostridia	Lachnospirales	Lachnospiraceae	Anaerotignum	other	X	O	X	X
Bacillota	Clostridia	Lachnospirales	Lachnospiraceae	ASF356	other	X	O	X	X
Bacillota	Clostridia	Lachnospirales	Lachnospiraceae	Blautia	Blautia caecimuris	X	O	X	X
Bacillota	Clostridia	Lachnospirales	Lachnospiraceae	Blautia	Blautia faecis	X	O	X	X
Bacillota	Clostridia	Lachnospirales	Lachnospiraceae	Blautia	Blautia hansenii	X	O	X	X
Bacillota	Clostridia	Lachnospirales	Lachnospiraceae	Blautia	Blautia hydrogenotrophica	X	O	X	X
Bacillota	Clostridia	Lachnospirales	Lachnospiraceae	Blautia	Blautia obeum	X	O	X	X
Bacillota	Clostridia	Lachnospirales	Lachnospiraceae	Butyrivibrio	Butyrivibrio crossotus	X	O	X	X
Bacillota	Clostridia	Lachnospirales	Lachnospiraceae	Butyrivibrio	other	X	O	X	X
Bacillota	Clostridia	Lachnospirales	Lachnospiraceae	Catenibacillus	Catenibacillus scindens	X	O	X	X
Bacillota	Clostridia	Lachnospirales	Lachnospiraceae	Catenibacillus	other	X	O	X	X
Bacillota	Clostridia	Lachnospirales	Lachnospiraceae	Cellulosilyticum	other	X	O	X	X
Bacillota	Clostridia	Lachnospirales	Lachnospiraceae	CHKCI001	other	X	O	X	X
Bacillota	Clostridia	Lachnospirales	Lachnospiraceae	Coprococcus	Coprococcus eutactus	X	O	X	X
Bacillota	Clostridia	Lachnospirales	Lachnospiraceae	Cuneatibacter	Cuneatibacter caecimuris	X	O	X	X
Bacillota	Clostridia	Lachnospirales	Lachnospiraceae	Dorea	Dorea formicigenerans	X	O	X	X
Bacillota	Clostridia	Lachnospirales	Lachnospiraceae	Eisenbergiella	other	X	O	X	X
Bacillota	Clostridia	Lachnospirales	Lachnospiraceae	Enterocloster	[Clostridium] aldenense	X	O	X	X
Bacillota	Clostridia	Lachnospirales	Lachnospiraceae	Epulopiscium	other	X	O	X	X
Bacillota	Clostridia	Lachnospirales	Lachnospiraceae	Faecalicatena	other	X	O	X	X
Bacillota	Clostridia	Lachnospirales	Lachnospiraceae	FD2005	other	X	O	X	X
Bacillota	Clostridia	Lachnospirales	Lachnospiraceae	GCA-900066575	other	X	O	X	X
Bacillota	Clostridia	Lachnospirales	Lachnospiraceae	GCA-900066755	other	X	O	X	X
Bacillota	Clostridia	Lachnospirales	Lachnospiraceae	Johnsonella	other	X	O	X	X
Bacillota	Clostridia	Lachnospirales	Lachnospiraceae	Lachnoanaerobaculum	other	X	O	X	X
Bacillota	Clostridia	Lachnospirales	Lachnospiraceae	Lachnoclostridium	[Clostridium] scindens	X	O	X	X
Bacillota	Clostridia	Lachnospirales	Lachnospiraceae	Lachnospiraceae FCS020 group	other	X	O	X	X
Bacillota	Clostridia	Lachnospirales	Lachnospiraceae	Lachnospiraceae NC2004 group	other	X	O	X	X
Bacillota	Clostridia	Lachnospirales	Lachnospiraceae	Lachnospiraceae NK4B4 group	other	X	O	X	X
Bacillota	Clostridia	Lachnospirales	Lachnospiraceae	Lachnospiraceae UCG-003	other	X	O	X	X
Bacillota	Clostridia	Lachnospirales	Lachnospiraceae	Lachnospiraceae UCG-006	other	X	O	X	X
Bacillota	Clostridia	Lachnospirales	Lachnospiraceae	Lachnospiraceae UCG-007	other	X	O	X	X
Bacillota	Clostridia	Lachnospirales	Lachnospiraceae	Lachnospiraceae UCG-010	other	X	O	X	X
Bacillota	Clostridia	Lachnospirales	Lachnospiraceae	Lactonifactor	other	X	O	X	X
Bacillota	Clostridia	Lachnospirales	Lachnospiraceae	Marvinbryantia	other	X	O	X	X
Bacillota	Clostridia	Lachnospirales	Lachnospiraceae	Mediterraneibacter	Ruminococcus lactaris	X	O	X	X
Bacillota	Clostridia	Lachnospirales	Lachnospiraceae	Murimonas	Murimonas intestini	X	O	X	X
Bacillota	Clostridia	Lachnospirales	Lachnospiraceae	Natranaerovirga	other	X	O	X	X
Bacillota	Clostridia	Lachnospirales	Lachnospiraceae	Oribacterium	other	X	O	X	X
Bacillota	Clostridia	Lachnospirales	Lachnospiraceae	Pseudobutyrivibrio	other	X	O	X	X
Bacillota	Clostridia	Lachnospirales	Lachnospiraceae	Roseburia	Eubacterium plexicaudatum	X	O	X	X
Bacillota	Clostridia	Lachnospirales	Lachnospiraceae	Roseburia	Roseburia faecis	X	O	X	X
Bacillota	Clostridia	Lachnospirales	Lachnospiraceae	Roseburia	Roseburia intestinalis	X	O	X	X
Bacillota	Clostridia	Lachnospirales	Lachnospiraceae	Roseburia	Roseburia inulinivorans	X	O	X	X
Bacillota	Clostridia	Lachnospirales	Lachnospiraceae	Sellimonas	Lachnoclostridium phocaeense	X	O	X	X
Bacillota	Clostridia	Lachnospirales	Lachnospiraceae	Sellimonas	other	X	O	X	X
Bacillota	Clostridia	Lachnospirales	Lachnospiraceae	Shuttleworthia	other	X	O	X	X
Bacillota	Clostridia	Lachnospirales	Lachnospiraceae	Stomatobaculum	other	X	O	X	X
Bacillota	Clostridia	Lachnospirales	Lachnospiraceae	UC5-1-2E3	other	X	O	X	X
Bacillota	Clostridia	Monoglobales	Monoglobaceae	Monoglobus	Monoglobus pectinilyticus	X	O	X	X
Bacillota	Clostridia	Oscillospirales	[Eubacterium] coprostanoligenes	Incertae Sedis	Eubacterium coprostanoligenes	X	O	X	X
Bacillota	Clostridia	Oscillospirales	Butyricicoccaceae	Butyricicoccus	Butyricicoccus pullicaecorum	X	O	X	X
Bacillota	Clostridia	Oscillospirales	Butyricicoccaceae	Butyricicoccus	other	X	O	X	X
Bacillota	Clostridia	Oscillospirales	Butyricicoccaceae	Incertae Sedis	other	X	O	X	X
Bacillota	Clostridia	Oscillospirales	Butyricicoccaceae	UCG-008	Intestinibacillus massiliensis	X	O	X	X
Bacillota	Clostridia	Oscillospirales	Ethanoligenenaceae	Acetanaerobacterium	other	X	O	X	X
Bacillota	Clostridia	Oscillospirales	Oscillospiraceae	Colidextribacter	Anaerostipes hadrus	X	O	X	X
Bacillota	Clostridia	Oscillospirales	Oscillospiraceae	Colidextribacter	Colidextribacter massiliensis	X	O	X	X
Bacillota	Clostridia	Oscillospirales	Oscillospiraceae	Incertae Sedis	Clostridium phoceensis	X	O	X	X
Bacillota	Clostridia	Oscillospirales	Oscillospiraceae	Intestinimonas	Intestinimonas butyriciproducens	X	O	X	X
Bacillota	Clostridia	Oscillospirales	Oscillospiraceae	Intestinimonas	Intestinimonas timonensis	X	O	X	X
Bacillota	Clostridia	Oscillospirales	Oscillospiraceae	Intestinimonas	other	X	O	X	X
Bacillota	Clostridia	Oscillospirales	Oscillospiraceae	Oscillospira	other	X	O	X	X
Bacillota	Clostridia	Oscillospirales	Oscillospiraceae	Papillibacter	other	X	O	X	X
Bacillota	Clostridia	Oscillospirales	Oscillospiraceae	Pseudoflavonifractor	other	X	O	X	X
Bacillota	Clostridia	Oscillospirales	Oscillospiraceae	Pseudoflavonifractor	Pseudoflavonifractor capillosus	X	O	X	X
Bacillota	Clostridia	Oscillospirales	Oscillospiraceae	Ruminiclostridium	other	X	O	X	X
Bacillota	Clostridia	Oscillospirales	Oscillospiraceae	UCG-003	other	X	O	X	X
Bacillota	Clostridia	Oscillospirales	Oscillospiraceae	UCG-007	other	X	O	X	X
Bacillota	Clostridia	Oscillospirales	Oscillospiraceae	V9D2013 group	other	X	O	X	X
Bacillota	Clostridia	Oscillospirales	Ruminococcaceae	[Clostridium] methylpentosum group	[Clostridium] methylpentosum	X	O	X	X
Bacillota	Clostridia	Oscillospirales	Ruminococcaceae	[Eubacterium] siraeum group	[Eubacterium] siraeum	X	O	X	X
Bacillota	Clostridia	Oscillospirales	Ruminococcaceae	[Eubacterium] siraeum group	other	X	O	X	X
Bacillota	Clostridia	Oscillospirales	Ruminococcaceae	Anaerofilum	other	X	O	X	X
Bacillota	Clostridia	Oscillospirales	Ruminococcaceae	Anaerotruncus	Anaerotruncus colihominis	X	O	X	X
Bacillota	Clostridia	Oscillospirales	Ruminococcaceae	Angelakisella	other	X	O	X	X
Bacillota	Clostridia	Oscillospirales	Ruminococcaceae	CAG-352	other	X	O	X	X
Bacillota	Clostridia	Oscillospirales	Ruminococcaceae	Candidatus Soleaferrea	Candidatus Soleaferrea	X	O	X	X
Bacillota	Clostridia	Oscillospirales	Ruminococcaceae	Caproiciproducens	other	X	O	X	X
Bacillota	Clostridia	Oscillospirales	Ruminococcaceae	Harryflintia	other	X	O	X	X
Bacillota	Clostridia	Oscillospirales	Ruminococcaceae	Incertae Sedis	anaerobic digester	X	O	X	X
Bacillota	Clostridia	Oscillospirales	Ruminococcaceae	Negativibacillus	other	X	O	X	X
Bacillota	Clostridia	Oscillospirales	Ruminococcaceae	Phocea	other	X	O	X	X
Bacillota	Clostridia	Oscillospirales	Ruminococcaceae	Pygmaiobacter	other	X	O	X	X
Bacillota	Clostridia	Oscillospirales	Ruminococcaceae	Pygmaiobacter	Pygmaiobacter massiliensis	X	O	X	X
Bacillota	Clostridia	Oscillospirales	Ruminococcaceae	Ruminococcus	other	X	O	X	X
Bacillota	Clostridia	Oscillospirales	Ruminococcaceae	Ruminococcus	Ruminococcus bicirculans	X	O	X	X
Bacillota	Clostridia	Oscillospirales	Ruminococcaceae	Ruminococcus	Ruminococcus champanellensis	X	O	X	X
Bacillota	Clostridia	Oscillospirales	Ruminococcaceae	Ruminococcus	Ruminococcus flavefaciens	X	O	X	X
Bacillota	Clostridia	Oscillospirales	UCG-011	Incertae Sedis	other	X	O	X	X
Bacillota	Clostridia	Peptostreptococcales-Tissierellales	Anaerovoracaceae	[Eubacterium] brachy group	other	X	O	X	X
Bacillota	Clostridia	Peptostreptococcales-Tissierellales	Anaerovoracaceae	[Eubacterium] sulci group	Eubacterium sulci	X	O	X	X
Bacillota	Clostridia	Peptostreptococcales-Tissierellales	Anaerovoracaceae	Anaerovorax	other	X	O	X	X
Bacillota	Clostridia	Peptostreptococcales-Tissierellales	Anaerovoracaceae	Hornefia	other	X	O	X	X
Bacillota	Clostridia	Peptostreptococcales-Tissierellales	Anaerovoracaceae	Incertae Sedis	Ihubacter massiliensis	X	O	X	X
Bacillota	Clostridia	Peptostreptococcales-Tissierellales	Anaerovoracaceae	Incertae Sedis	other	X	O	X	X
Bacillota	Clostridia	Peptostreptococcales-Tissierellales	Anaerovoracaceae	Mogibacterium	Mobilibacterium timonense	X	O	X	X
Bacillota	Clostridia	Peptostreptococcales-Tissierellales	Anaerovoracaceae	S5-A14a	other	X	O	X	X
Bacillota	Clostridia	Peptostreptococcales-Tissierellales	Family XI	Anaerococcus	Anaerococcus lactolyticus	X	O	X	X
Bacillota	Clostridia	Peptostreptococcales-Tissierellales	Family XI	Anaerococcus	other	X	O	X	X
Bacillota	Clostridia	Peptostreptococcales-Tissierellales	Family XI	Ezakiella	other	X	O	X	X
Bacillota	Clostridia	Peptostreptococcales-Tissierellales	Family XI	Fenollaria	other	X	O	X	X
Bacillota	Clostridia	Peptostreptococcales-Tissierellales	Family XI	Finegoldia	other	X	O	X	X
Bacillota	Clostridia	Peptostreptococcales-Tissierellales	Family XI	Murdochiella	other	X	O	X	X
Bacillota	Clostridia	Peptostreptococcales-Tissierellales	Family XI	Parvimonas	other	X	O	X	X
Bacillota	Clostridia	Peptostreptococcales-Tissierellales	Family XI	Peptoniphilus	other	X	O	X	X
Bacillota	Clostridia	Peptostreptococcales-Tissierellales	Family XI	Peptoniphilus	Peptoniphilus duerdenii	X	O	X	X
Bacillota	Clostridia	Peptostreptococcales-Tissierellales	Peptostreptococcaceae	Clostridioides	other	X	O	X	X
Bacillota	Clostridia	Peptostreptococcales-Tissierellales	Peptostreptococcaceae	Intestinibacter	Intestinibacter bartlettii	X	O	X	X
Bacillota	Clostridia	Peptostreptococcales-Tissierellales	Peptostreptococcaceae	Intestinibacter	other	X	O	X	X
Bacillota	Clostridia	Peptostreptococcales-Tissierellales	Peptostreptococcaceae	Paeniclostridium	other	X	O	X	X
Bacillota	Clostridia	Peptostreptococcales-Tissierellales	Peptostreptococcaceae	Paraclostridium	other	X	O	X	X
Bacillota	Clostridia	Peptostreptococcales-Tissierellales	Peptostreptococcaceae	Peptoclostridium	other	X	O	X	X
Bacillota	Clostridia	Peptostreptococcales-Tissierellales	Peptostreptococcaceae	Peptostreptococcus	other	X	O	X	X
Bacillota	Clostridia	Peptostreptococcales-Tissierellales	Peptostreptococcaceae	Peptostreptococcus	Peptostreptococcus anaerobius	X	O	X	X
Bacillota	Clostridia	Peptostreptococcales-Tissierellales	Peptostreptococcaceae	Peptostreptococcus	Peptostreptococcus stomatis	X	O	X	X
Bacillota	Clostridia	Peptostreptococcales-Tissierellales	Peptostreptococcaceae	Terrisporobacter	other	X	O	X	X
Bacillota	Incertae Sedis	Incertae Sedis	Incertae Sedis	Incertae Sedis	other	X	O	X	X
Bacillota	Moorellia	Desulfitibacterales	Desulfitibacteraceae	Desulfitibacter	other	X	O	X	X
Bacillota	Negativicutes	Acidaminococcales	Acidaminococcaceae	Acidaminococcus	Acidaminococcus fermentans	X	O	X	X
Bacillota	Negativicutes	Acidaminococcales	Acidaminococcaceae	Acidaminococcus	Acidaminococcus intestini	X	O	X	X
Bacillota	Negativicutes	Acidaminococcales	Acidaminococcaceae	Phascolarctobacterium	Phascolarctobacterium succinatutens	X	O	X	X
Bacillota	Negativicutes	Acidaminococcales	Acidaminococcaceae	Succiniclasticum	other	X	O	X	X
Bacillota	Negativicutes	Veillonellales-Selenomonadales	Selenomonadaceae	Anaerovibrio	other	X	O	X	X
Bacillota	Negativicutes	Veillonellales-Selenomonadales	Selenomonadaceae	Incertae Sedis	other	X	O	X	X
Bacillota	Negativicutes	Veillonellales-Selenomonadales	Selenomonadaceae	Megamonas	Megamonas funiformis	X	O	X	X
Bacillota	Negativicutes	Veillonellales-Selenomonadales	Selenomonadaceae	Megamonas	other	X	O	X	X
Bacillota	Negativicutes	Veillonellales-Selenomonadales	Selenomonadaceae	Mitsuokella	Mitsuokella multacida	X	O	X	X
Bacillota	Negativicutes	Veillonellales-Selenomonadales	Selenomonadaceae	Selenomonas	other	X	O	X	X
Bacillota	Negativicutes	Veillonellales-Selenomonadales	Selenomonadaceae	Selenomonas	Selenomonas artemidis	X	O	X	X
Bacillota	Negativicutes	Veillonellales-Selenomonadales	Selenomonadaceae	Selenomonas	Selenomonas bovis	X	O	X	X
Bacillota	Negativicutes	Veillonellales-Selenomonadales	Selenomonadaceae	Selenomonas	Selenomonas sputigena	X	O	X	X
Bacillota	Negativicutes	Veillonellales-Selenomonadales	Veillonellaceae	Allisonella	Allisonella histaminiformans	X	O	X	X
Bacillota	Negativicutes	Veillonellales-Selenomonadales	Veillonellaceae	Allisonella	other	X	O	X	X
Bacillota	Negativicutes	Veillonellales-Selenomonadales	Veillonellaceae	Anaeroglobus	Anaeroglobus geminatus	X	O	X	X
Bacillota	Negativicutes	Veillonellales-Selenomonadales	Veillonellaceae	Anaeroglobus	other	X	O	X	X
Bacillota	Negativicutes	Veillonellales-Selenomonadales	Veillonellaceae	Dialister	Dialister pneumosintes	X	O	X	X
Bacillota	Negativicutes	Veillonellales-Selenomonadales	Veillonellaceae	Dialister	Dialister propionicifaciens	X	O	X	X
Bacillota	Negativicutes	Veillonellales-Selenomonadales	Veillonellaceae	Dialister	Dialister succinatiphilus	X	O	X	X
Bacillota	Negativicutes	Veillonellales-Selenomonadales	Veillonellaceae	Incertae Sedis	other	X	O	X	X
Bacillota	Negativicutes	Veillonellales-Selenomonadales	Veillonellaceae	Megasphaera	Megasphaera elsdenii	X	O	X	X
Bacillota	Negativicutes	Veillonellales-Selenomonadales	Veillonellaceae	Megasphaera	Megasphaera hexanoica	X	O	X	X
Bacillota	Negativicutes	Veillonellales-Selenomonadales	Veillonellaceae	Megasphaera	Megasphaera micronuciformis	X	O	X	X
Bacillota	Negativicutes	Veillonellales-Selenomonadales	Veillonellaceae	Megasphaera	Megasphaera stantonii	X	O	X	X
Bacillota	Negativicutes	Veillonellales-Selenomonadales	Veillonellaceae	Megasphaera	other	X	O	X	X
Bacillota	Negativicutes	Veillonellales-Selenomonadales	Veillonellaceae	Veillonella	other	X	O	X	X
Bacillota	Negativicutes	Veillonellales-Selenomonadales	Veillonellaceae	Veillonella	Veillonella denticariosi	X	O	X	X
Bacillota	Negativicutes	Veillonellales-Selenomonadales	Veillonellaceae	Veillonella	Veillonella dispar	X	O	X	X
Bacillota	Negativicutes	Veillonellales-Selenomonadales	Veillonellaceae	Veillonella	Veillonella magna	X	O	X	X
Bacillota	Negativicutes	Veillonellales-Selenomonadales	Veillonellaceae	Veillonella	Veillonella parvula	X	O	X	X
Bacteroidota	Bacteroidia	Bacteroidales	Bacteroidaceae	Bacteroides	Bacteroides acidifaciens	X	O	X	X
Bacteroidota	Bacteroidia	Bacteroidales	Bacteroidaceae	Bacteroides	Bacteroides barnesiae	X	O	X	X
Bacteroidota	Bacteroidia	Bacteroidales	Bacteroidaceae	Bacteroides	Bacteroides coprocola	X	O	X	X
Bacteroidota	Bacteroidia	Bacteroidales	Bacteroidaceae	Bacteroides	Bacteroides coprophilus	X	O	X	X
Bacteroidota	Bacteroidia	Bacteroidales	Bacteroidaceae	Bacteroides	Bacteroides coprosuis	X	O	X	X
Bacteroidota	Bacteroidia	Bacteroidales	Bacteroidaceae	Bacteroides	Bacteroides cutis	X	O	X	X
Bacteroidota	Bacteroidia	Bacteroidales	Bacteroidaceae	Bacteroides	Bacteroides eggerthii	X	O	X	X
Bacteroidota	Bacteroidia	Bacteroidales	Bacteroidaceae	Bacteroides	Bacteroides faecichinchillae	X	O	X	X
Bacteroidota	Bacteroidia	Bacteroidales	Bacteroidaceae	Bacteroides	Bacteroides faecis	X	O	X	X
Bacteroidota	Bacteroidia	Bacteroidales	Bacteroidaceae	Bacteroides	Bacteroides fluxus	X	O	X	X
Bacteroidota	Bacteroidia	Bacteroidales	Bacteroidaceae	Bacteroides	Bacteroides fragilis	X	O	X	X
Bacteroidota	Bacteroidia	Bacteroidales	Bacteroidaceae	Bacteroides	Bacteroides gallinaceum	X	O	X	X
Bacteroidota	Bacteroidia	Bacteroidales	Bacteroidaceae	Bacteroides	Bacteroides intestinalis	X	O	X	X
Bacteroidota	Bacteroidia	Bacteroidales	Bacteroidaceae	Bacteroides	Bacteroides oleiciplenus	X	O	X	X
Bacteroidota	Bacteroidia	Bacteroidales	Bacteroidaceae	Bacteroides	Bacteroides rodentium	X	O	X	X
Bacteroidota	Bacteroidia	Bacteroidales	Bacteroidaceae	Bacteroides	Bacteroides salanitronis	X	O	X	X
Bacteroidota	Bacteroidia	Bacteroidales	Bacteroidaceae	Bacteroides	Bacteroides salyersiae	X	O	X	X
Bacteroidota	Bacteroidia	Bacteroidales	Bacteroidetes BD2-2	Incertae Sedis	other	X	O	X	X
Bacteroidota	Bacteroidia	Bacteroidales	Barnesiellaceae	Barnesiella	Barnesiella intestinihominis	X	O	X	X
Bacteroidota	Bacteroidia	Bacteroidales	Barnesiellaceae	Barnesiella	Barnesiella viscericola	X	O	X	X
Bacteroidota	Bacteroidia	Bacteroidales	Barnesiellaceae	Barnesiella	other	X	O	X	X
Bacteroidota	Bacteroidia	Bacteroidales	Barnesiellaceae	Coprobacter	Coprobacter fastidiosus	X	O	X	X
Bacteroidota	Bacteroidia	Bacteroidales	Barnesiellaceae	Coprobacter	Coprobacter secundus	X	O	X	X
Bacteroidota	Bacteroidia	Bacteroidales	Barnesiellaceae	Coprobacter	other	X	O	X	X
Bacteroidota	Bacteroidia	Bacteroidales	Barnesiellaceae	Incertae Sedis	other	X	O	X	X
Bacteroidota	Bacteroidia	Bacteroidales	Dysgonomonadaceae	Petrimonas	other	X	O	X	X
Bacteroidota	Bacteroidia	Bacteroidales	Dysgonomonadaceae	Proteiniphilum	other	X	O	X	X
Bacteroidota	Bacteroidia	Bacteroidales	Incertae Sedis	Incertae Sedis	other	X	O	X	X
Bacteroidota	Bacteroidia	Bacteroidales	Incertae Sedis	Phocaeicola	Phocaeicola abscessus	X	O	X	X
Bacteroidota	Bacteroidia	Bacteroidales	M2PB4-65 termite	Incertae Sedis	other	X	O	X	X
Bacteroidota	Bacteroidia	Bacteroidales	Marinifilaceae	Butyricimonas	Butyricimonas synergistica	X	O	X	X
Bacteroidota	Bacteroidia	Bacteroidales	Marinifilaceae	Butyricimonas	Butyricimonas virosa	X	O	X	X
Bacteroidota	Bacteroidia	Bacteroidales	Marinifilaceae	Gabonibacter	Gabonibacter massiliensis	X	O	X	X
Bacteroidota	Bacteroidia	Bacteroidales	Marinifilaceae	Gabonibacter	Gabonibacter timonensis	X	O	X	X
Bacteroidota	Bacteroidia	Bacteroidales	Marinifilaceae	Gabonibacter	other	X	O	X	X
Bacteroidota	Bacteroidia	Bacteroidales	Marinifilaceae	Gabonibacter	Sanguibacteroides justesenii	X	O	X	X
Bacteroidota	Bacteroidia	Bacteroidales	Marinifilaceae	Incertae Sedis	other	X	O	X	X
Bacteroidota	Bacteroidia	Bacteroidales	Marinifilaceae	Odoribacter	Odoribacter laneus	X	O	X	X
Bacteroidota	Bacteroidia	Bacteroidales	Marinifilaceae	Odoribacter	other	X	O	X	X
Bacteroidota	Bacteroidia	Bacteroidales	Muribaculaceae	CAG-873	other	X	O	X	X
Bacteroidota	Bacteroidia	Bacteroidales	Muribaculaceae	Muribaculum	Muribaculum intestinale	X	O	X	X
Bacteroidota	Bacteroidia	Bacteroidales	Muribaculaceae	Muribaculum	other	X	O	X	X
Bacteroidota	Bacteroidia	Bacteroidales	Paludibacteraceae	Paludibacter	other	X	O	X	X
Bacteroidota	Bacteroidia	Bacteroidales	Porphyromonadaceae	Porphyromonas	other	X	O	X	X
Bacteroidota	Bacteroidia	Bacteroidales	Porphyromonadaceae	Porphyromonas	Porphyromonas asaccharolytica	X	O	X	X
Bacteroidota	Bacteroidia	Bacteroidales	Porphyromonadaceae	Porphyromonas	Porphyromonas bennonis	X	O	X	X
Bacteroidota	Bacteroidia	Bacteroidales	Porphyromonadaceae	Porphyromonas	Porphyromonas gingivalis	X	O	X	X
Bacteroidota	Bacteroidia	Bacteroidales	Porphyromonadaceae	Porphyromonas	Porphyromonas somerae	X	O	X	X
Bacteroidota	Bacteroidia	Bacteroidales	Porphyromonadaceae	Porphyromonas	Porphyromonas uenonis	X	O	X	X
Bacteroidota	Bacteroidia	Bacteroidales	Prevotellaceae	Alloprevotella	Alloprevotella tannerae	X	O	X	X
Bacteroidota	Bacteroidia	Bacteroidales	Prevotellaceae	Alloprevotella	other	X	O	X	X
Bacteroidota	Bacteroidia	Bacteroidales	Prevotellaceae	Hoylesella	other	X	O	X	X
Bacteroidota	Bacteroidia	Bacteroidales	Prevotellaceae	Hoylesella	Prevotella buccalis	X	O	X	X
Bacteroidota	Bacteroidia	Bacteroidales	Prevotellaceae	Hoylesella	Prevotella oralis	X	O	X	X
Bacteroidota	Bacteroidia	Bacteroidales	Prevotellaceae	Hoylesella	Prevotella timonensis	X	O	X	X
Bacteroidota	Bacteroidia	Bacteroidales	Prevotellaceae	Leyella	Prevotella stercorea	X	O	X	X
Bacteroidota	Bacteroidia	Bacteroidales	Prevotellaceae	Massiliprevotella	Massiliprevotella massiliensis	X	O	X	X
Bacteroidota	Bacteroidia	Bacteroidales	Prevotellaceae	Massiliprevotella	other	X	O	X	X
Bacteroidota	Bacteroidia	Bacteroidales	Prevotellaceae	Paraprevotella	other	X	O	X	X
Bacteroidota	Bacteroidia	Bacteroidales	Prevotellaceae	Paraprevotella	Paraprevotella clara	X	O	X	X
Bacteroidota	Bacteroidia	Bacteroidales	Prevotellaceae	Paraprevotella	Paraprevotella xylaniphila	X	O	X	X
Bacteroidota	Bacteroidia	Bacteroidales	Prevotellaceae	Prevotella	other	X	O	X	X
Bacteroidota	Bacteroidia	Bacteroidales	Prevotellaceae	Prevotella	Prevotella amnii	X	O	X	X
Bacteroidota	Bacteroidia	Bacteroidales	Prevotellaceae	Prevotella	Prevotella bivia	X	O	X	X
Bacteroidota	Bacteroidia	Bacteroidales	Prevotellaceae	Prevotella	Prevotella colorans	X	O	X	X
Bacteroidota	Bacteroidia	Bacteroidales	Prevotellaceae	Prevotella	Prevotella corporis	X	O	X	X
Bacteroidota	Bacteroidia	Bacteroidales	Prevotellaceae	Prevotella	Prevotella disiens	X	O	X	X
Bacteroidota	Bacteroidia	Bacteroidales	Prevotellaceae	Prevotella	Prevotella intermedia	X	O	X	X
Bacteroidota	Bacteroidia	Bacteroidales	Prevotellaceae	Prevotellaceae Ga6A1 group	other	X	O	X	X
Bacteroidota	Bacteroidia	Bacteroidales	Prevotellaceae	Prevotellaceae NK3B31 group	other	X	O	X	X
Bacteroidota	Bacteroidia	Bacteroidales	Prevotellaceae	Prevotellaceae UCG-001	other	X	O	X	X
Bacteroidota	Bacteroidia	Bacteroidales	Prevotellaceae	Prevotellaceae UCG-003	other	X	O	X	X
Bacteroidota	Bacteroidia	Bacteroidales	Prevotellaceae	Prevotellaceae UCG-004	other	X	O	X	X
Bacteroidota	Bacteroidia	Bacteroidales	Prevotellaceae	Pseudoprevotella	other	X	O	X	X
Bacteroidota	Bacteroidia	Bacteroidales	Prevotellaceae	Segatella	Prevotella buccae	X	O	X	X
Bacteroidota	Bacteroidia	Bacteroidales	Prevotellaceae	Segatella	Prevotella copri	X	O	X	X
Bacteroidota	Bacteroidia	Bacteroidales	Prevotellaceae	Xylanibacter	other	X	O	X	X
Bacteroidota	Bacteroidia	Bacteroidales	Rikenellaceae	Alistipes	Alistipes finegoldii	X	O	X	X
Bacteroidota	Bacteroidia	Bacteroidales	Rikenellaceae	Alistipes	Alistipes inops	X	O	X	X
Bacteroidota	Bacteroidia	Bacteroidales	Rikenellaceae	Alistipes	Alistipes obesi	X	O	X	X
Bacteroidota	Bacteroidia	Bacteroidales	Rikenellaceae	Alistipes	Alistipes shahii	X	O	X	X
Bacteroidota	Bacteroidia	Bacteroidales	Rikenellaceae	Alistipes	Alistipes timonensis	X	O	X	X
Bacteroidota	Bacteroidia	Bacteroidales	Rikenellaceae	dgA-11 gut group	other	X	O	X	X
Bacteroidota	Bacteroidia	Bacteroidales	Rikenellaceae	Rikenella	other	X	O	X	X
Bacteroidota	Bacteroidia	Bacteroidales	Rikenellaceae	Rikenella	Rikenella microfusus	X	O	X	X
Bacteroidota	Bacteroidia	Bacteroidales	Rikenellaceae	Rikenellaceae RC9 gut group	other	X	O	X	X
Bacteroidota	Bacteroidia	Bacteroidales	SB-5	Incertae Sedis	other	X	O	X	X
Bacteroidota	Bacteroidia	Bacteroidales	Tannerellaceae	Macellibacteroides	other	X	O	X	X
Bacteroidota	Bacteroidia	Bacteroidales	Tannerellaceae	Parabacteroides	Parabacteroides chinchillae	X	O	X	X
Bacteroidota	Bacteroidia	Bacteroidales	Tannerellaceae	Parabacteroides	Parabacteroides faecis	X	O	X	X
Bacteroidota	Bacteroidia	Bacteroidales	Tannerellaceae	Parabacteroides	Parabacteroides gordonii	X	O	X	X
Bacteroidota	Bacteroidia	Bacteroidales	Tannerellaceae	Parabacteroides	Parabacteroides johnsonii	X	O	X	X
Bacteroidota	Bacteroidia	Bacteroidales	Tannerellaceae	Parabacteroides	swine fecal	X	O	X	X
Bacteroidota	Bacteroidia	Bacteroidales	Tannerellaceae	Tannerella	other	X	O	X	X
Bacteroidota	Bacteroidia	Bacteroidetes VC2.1 Bac22	Incertae Sedis	Incertae Sedis	other	X	O	X	X
Bacteroidota	Bacteroidia	Chitinophagales	Chitinophagaceae	Agriterribacter	other	X	O	X	X
Bacteroidota	Bacteroidia	Chitinophagales	Chitinophagaceae	Chitinophaga	Chitinophaga japonensis	X	O	X	X
Bacteroidota	Bacteroidia	Chitinophagales	Chitinophagaceae	Cnuella	Cnuella takakiae	X	O	X	X
Bacteroidota	Bacteroidia	Chitinophagales	Chitinophagaceae	Flavisolibacter	other	X	O	X	X
Bacteroidota	Bacteroidia	Chitinophagales	Incertae Sedis	Incertae Sedis	other	X	O	X	X
Bacteroidota	Bacteroidia	Chitinophagales	Saprospiraceae	Incertae Sedis	other	X	O	X	X
Bacteroidota	Bacteroidia	Chitinophagales	Saprospiraceae	Lewinella	Cladosiphon okamuranus	X	O	X	X
Bacteroidota	Bacteroidia	Cytophagales	Amoebophilaceae	Candidatus Amoebophilus	other	X	O	X	X
Bacteroidota	Bacteroidia	Cytophagales	Flammeovirgaceae	Flexithrix	other	X	O	X	X
Bacteroidota	Bacteroidia	Cytophagales	Hymenobacteraceae	Hymenobacter	other	X	O	X	X
Bacteroidota	Bacteroidia	Flavobacteriales	Crocinitomicaceae	Fluviicola	other	X	O	X	X
Bacteroidota	Bacteroidia	Flavobacteriales	Cryomorphaceae	Incertae Sedis	other	X	O	X	X
Bacteroidota	Bacteroidia	Flavobacteriales	Flavobacteriaceae	Aquibacter	other	X	O	X	X
Bacteroidota	Bacteroidia	Flavobacteriales	Flavobacteriaceae	Aureicoccus	Aureicoccus marinus	X	O	X	X
Bacteroidota	Bacteroidia	Flavobacteriales	Flavobacteriaceae	Capnocytophaga	Capnocytophaga gingivalis	X	O	X	X
Bacteroidota	Bacteroidia	Flavobacteriales	Flavobacteriaceae	Flavobacterium	Flavobacterium ummariense	X	O	X	X
Bacteroidota	Bacteroidia	Flavobacteriales	Flavobacteriaceae	Maribacter	other	X	O	X	X
Bacteroidota	Bacteroidia	Flavobacteriales	Flavobacteriaceae	Muricauda	other	X	O	X	X
Bacteroidota	Bacteroidia	Flavobacteriales	Flavobacteriaceae	NS2b marine group	other	X	O	X	X
Bacteroidota	Bacteroidia	Flavobacteriales	Flavobacteriaceae	NS4 marine group	other	X	O	X	X
Bacteroidota	Bacteroidia	Flavobacteriales	Flavobacteriaceae	NS5 marine group	other	X	O	X	X
Bacteroidota	Bacteroidia	Flavobacteriales	Flavobacteriaceae	Polaribacter	other	X	O	X	X
Bacteroidota	Bacteroidia	Flavobacteriales	Flavobacteriaceae	Tenacibaculum	other	X	O	X	X
Bacteroidota	Bacteroidia	Flavobacteriales	Flavobacteriaceae	Winogradskyella	other	X	O	X	X
Bacteroidota	Bacteroidia	Flavobacteriales	NS7 marine	Incertae Sedis	other	X	O	X	X
Bacteroidota	Bacteroidia	Flavobacteriales	NS9 marine	Incertae Sedis	other	X	O	X	X
Bacteroidota	Bacteroidia	Flavobacteriales	Weeksellaceae	Chryseobacterium	other	X	O	X	X
Bacteroidota	Bacteroidia	Flavobacteriales	Weeksellaceae	Cloacibacterium	other	X	O	X	X
Bacteroidota	Bacteroidia	Flavobacteriales	Weeksellaceae	Elizabethkingia	other	X	O	X	X
Bacteroidota	Bacteroidia	Sphingobacteriales	Sphingobacteriaceae	Pedobacter	other	X	O	X	X
Bacteroidota	Bacteroidia	Sphingobacteriales	Sphingobacteriaceae	Sphingobacterium	other	X	O	X	X
Balneolota	Balneolia	Balneolales	Balneolaceae	Balneola	other	X	O	X	X
Bdellovibrionota	Bacteriovoracia	Bacteriovoracales	Bacteriovoracaceae	Halobacteriovorax	other	X	O	X	X
Bdellovibrionota	Bacteriovoracia	Bacteriovoracales	Bacteriovoracaceae	Peredibacter	other	X	O	X	X
Bdellovibrionota	Bdellovibrionia	Bdellovibrionales	Pseudobdellovibrionaceae	Incertae Sedis	other	X	O	X	X
Bdellovibrionota	Bdellovibrionia	Bdellovibrionales	Pseudobdellovibrionaceae	OM27 clade	other	X	O	X	X
Caldisericota	Caldisericia	Caldisericales	Caldisericaceae	Caldisericum	other	X	O	X	X
Calditrichota	Calditrichia	Calditrichales	Calditrichaceae	Incertae Sedis	other	X	O	X	X
Calditrichota	Calditrichia	Calditrichales	Calditrichaceae	SM23-31	other	X	O	X	X
Campylobacterota	Campylobacteria	Campylobacterales	Arcobacteraceae	Arcobacter	Arcobacter butzleri	X	O	X	X
Campylobacterota	Campylobacteria	Campylobacterales	Arcobacteraceae	Arcobacter	Arcobacter cryaerophilus	X	O	X	X
Campylobacterota	Campylobacteria	Campylobacterales	Arcobacteraceae	Arcobacter	other	X	O	X	X
Campylobacterota	Campylobacteria	Campylobacterales	Campylobacteraceae	Campylobacter	Campylobacter concisus	X	O	X	X
Campylobacterota	Campylobacteria	Campylobacterales	Campylobacteraceae	Campylobacter	Campylobacter gracilis	X	O	X	X
Campylobacterota	Campylobacteria	Campylobacterales	Campylobacteraceae	Campylobacter	Campylobacter hominis	X	O	X	X
Campylobacterota	Campylobacteria	Campylobacterales	Campylobacteraceae	Campylobacter	Campylobacter ureolyticus	X	O	X	X
Campylobacterota	Campylobacteria	Campylobacterales	Campylobacteraceae	Campylobacter	other	X	O	X	X
Campylobacterota	Campylobacteria	Campylobacterales	Helicobacteraceae	Helicobacter	Helicobacter cinaedi	X	O	X	X
Campylobacterota	Campylobacteria	Campylobacterales	Helicobacteraceae	Helicobacter	Helicobacter pullorum	X	O	X	X
Campylobacterota	Campylobacteria	Campylobacterales	Helicobacteraceae	Helicobacter	other	X	O	X	X
Chloroflexota	Anaerolineae	Aggregatilineales	A4b	OLB13	other	X	O	X	X
Chloroflexota	Anaerolineae	Aggregatilineales	Incertae Sedis	Incertae Sedis	other	X	O	X	X
Chloroflexota	Anaerolineae	Anaerolineales	Anaerolineaceae	Anaerolinea	other	X	O	X	X
Chloroflexota	Anaerolineae	Anaerolineales	Anaerolineaceae	Incertae Sedis	other	X	O	X	X
Chloroflexota	Anaerolineae	Anaerolineales	Anaerolineaceae	Longilinea	other	X	O	X	X
Chloroflexota	Anaerolineae	Ardenticatenales	Incertae Sedis	Incertae Sedis	other	X	O	X	X
Chloroflexota	Anaerolineae	Caldilineales	Caldilineaceae	Incertae Sedis	other	X	O	X	X
Chloroflexota	Anaerolineae	Incertae Sedis	Incertae Sedis	Incertae Sedis	other	X	O	X	X
Chloroflexota	Anaerolineae	MSB-5B2	Incertae Sedis	Incertae Sedis	other	X	O	X	X
Chloroflexota	Anaerolineae	Thermoflexales	Thermoflexaceae	Thermoflexus	other	X	O	X	X
Chloroflexota	Chloroflexia	Thermomicrobiales	AKYG1722	Incertae Sedis	other	X	O	X	X
Chloroflexota	Chloroflexia	Thermomicrobiales	JG30-KF-CM45	Incertae Sedis	other	X	O	X	X
Chloroflexota	Dehalococcoidia	661239	Incertae Sedis	Incertae Sedis	other	X	O	X	X
Chloroflexota	Dehalococcoidia	FW22	Incertae Sedis	Incertae Sedis	other	X	O	X	X
Chloroflexota	Dehalococcoidia	GIF3	Incertae Sedis	Incertae Sedis	other	X	O	X	X
Chloroflexota	Dehalococcoidia	GIF9	AB-539-J10	SCGC-AB-539-J10	other	X	O	X	X
Chloroflexota	Dehalococcoidia	H3.93	Incertae Sedis	Incertae Sedis	other	X	O	X	X
Chloroflexota	Dehalococcoidia	Incertae Sedis	Incertae Sedis	Incertae Sedis	other	X	O	X	X
Chloroflexota	Dehalococcoidia	MSBL5	Incertae Sedis	Incertae Sedis	other	X	O	X	X
Chloroflexota	Dehalococcoidia	Napoli-4B-65	Incertae Sedis	Incertae Sedis	other	X	O	X	X
Chloroflexota	Dehalococcoidia	S085	Incertae Sedis	Incertae Sedis	other	X	O	X	X
Chloroflexota	Dehalococcoidia	SAR202 clade	Incertae Sedis	Incertae Sedis	hydrothermal vent	X	O	X	X
Chloroflexota	Dehalococcoidia	SAR202 clade	Incertae Sedis	Incertae Sedis	other	X	O	X	X
Chloroflexota	Dehalococcoidia	Sh765B-AG-111	Incertae Sedis	Incertae Sedis	other	X	O	X	X
Chloroflexota	Dehalococcoidia	SPG12-461-471-B8	Incertae Sedis	Incertae Sedis	other	X	O	X	X
Chloroflexota	Dehalococcoidia	vadinBA26	Incertae Sedis	Incertae Sedis	other	X	O	X	X
Chloroflexota	JG30-KF-CM66	Incertae Sedis	Incertae Sedis	Incertae Sedis	other	X	O	X	X
Chloroflexota	KD4-96	Incertae Sedis	Incertae Sedis	Incertae Sedis	other	X	O	X	X
Cloacimonadota	Cloacimonadia	Cloacimonadales	Cloacimonadaceae	LNR A2-18	other	X	O	X	X
Cyanobacteriota	Cyanobacteriia	Chloroplast	Incertae Sedis	Incertae Sedis	Galaxaura rugosa	X	O	X	X
Cyanobacteriota	Cyanobacteriia	Chloroplast	Incertae Sedis	Incertae Sedis	Melanothamnus harveyi	X	O	X	X
Cyanobacteriota	Cyanobacteriia	Chloroplast	Incertae Sedis	Incertae Sedis	other	X	O	X	X
Cyanobacteriota	Cyanobacteriia	Chloroplast	Incertae Sedis	Incertae Sedis	Polysiphonia sertularioides	X	O	X	X
Cyanobacteriota	Cyanobacteriia	Chloroplast	Incertae Sedis	Incertae Sedis	Prasinoderma coloniale	X	O	X	X
Cyanobacteriota	Cyanobacteriia	Chloroplast	Incertae Sedis	Incertae Sedis	Vicia faba	X	O	X	X
Cyanobacteriota	Cyanobacteriia	Cyanobacteriales	Chroococcidiopsaceae	Aliterella	other	X	O	X	X
Cyanobacteriota	Cyanobacteriia	Cyanobacteriales	Cyanobacteriaceae	Incertae Sedis	other	X	O	X	X
Cyanobacteriota	Cyanobacteriia	Cyanobacteriales	Nostocaceae	Richelia HH01	other	X	O	X	X
Cyanobacteriota	Cyanobacteriia	Cyanobacteriales	Nostocaceae	Rivularia PCC-7116	other	X	O	X	X
Cyanobacteriota	Cyanobacteriia	Cyanobacteriales	Phormidiaceae	Trichodesmium IMS101	other	X	O	X	X
Cyanobacteriota	Cyanobacteriia	Cyanobacteriales	Phormidiaceae	Tychonema CCAP 1459-11B	other	X	O	X	X
Cyanobacteriota	Cyanobacteriia	Phormidesmiales	Nodosilineaceae	Incertae Sedis	other	X	O	X	X
Cyanobacteriota	Cyanobacteriia	Phormidesmiales	Phormidesmiaceae	Phormidesmis ANT.LACV5.1	other	X	O	X	X
Cyanobacteriota	Cyanobacteriia	Synechococcales	Cyanobiaceae	Cyanobium PCC-6307	other	X	O	X	X
Cyanobacteriota	Cyanobacteriia	Synechococcales	Cyanobiaceae	Prochlorococcus MIT9313	Prochlorococcus marinus	X	O	X	X
Cyanobacteriota	Cyanobacteriia	Synechococcales	Cyanobiaceae	Synechococcus CC9902	other	X	O	X	X
Cyanobacteriota	Vampirivibrionia	Gastranaerophilales	Gastranaerophilaceae	CAG-196	other	X	O	X	X
Cyanobacteriota	Vampirivibrionia	Gastranaerophilales	Gastranaerophilaceae	Incertae Sedis	other	X	O	X	X
Cyanobacteriota	Vampirivibrionia	Gastranaerophilales	Gastranaerophilaceae	Zag 111	Candidatus Melainabacteria	X	O	X	X
Cyanobacteriota	Vampirivibrionia	Gastranaerophilales	Gastranaerophilaceae	Zag 111	other	X	O	X	X
Cyanobacteriota	Vampirivibrionia	Vampirovibrionales	Incertae Sedis	Incertae Sedis	other	X	O	X	X
Deferribacterota	Deferribacteres	Deferribacterales	Deferribacteraceae	Mucispirillum	Mucispirillum schaedleri	X	O	X	X
Deinococcota	Deinococci	Deinococcales	Trueperaceae	Truepera	other	X	O	X	X
Dependentiae	Babeliae	Babeliales	Babeliaceae	Incertae Sedis	other	X	O	X	X
Dependentiae	Babeliae	Babeliales	Incertae Sedis	Incertae Sedis	other	X	O	X	X
Dependentiae	Babeliae	Babeliales	Incertae Sedis	UBA12409	other	X	O	X	X
Dependentiae	Babeliae	Babeliales	Incertae Sedis	UBA12411	other	X	O	X	X
Dependentiae	Babeliae	Babeliales	Vermiphilaceae	Incertae Sedis	other	X	O	X	X
DTB120	Incertae Sedis	Incertae Sedis	Incertae Sedis	Incertae Sedis	other	X	O	X	X
Elusimicrobiota	45776	Incertae Sedis	Incertae Sedis	Incertae Sedis	other	X	O	X	X
Elusimicrobiota	Elusimicrobia	Elusimicrobiales	Elusimicrobiaceae	Elusimicrobium	other	X	O	X	X
Elusimicrobiota	Lineage IIc	Incertae Sedis	Incertae Sedis	Incertae Sedis	other	X	O	X	X
Elusimicrobiota	Rs-M47	Incertae Sedis	Incertae Sedis	Incertae Sedis	other	X	O	X	X
Fibrobacterota	Fibrobacteria	Fibrobacterales	Fibrobacteraceae	possible genus 4	other	X	O	X	X
Fusobacteriota	Fusobacteriia	Fusobacteriales	Fusobacteriaceae	Cetobacterium	other	X	O	X	X
Fusobacteriota	Fusobacteriia	Fusobacteriales	Fusobacteriaceae	Fusobacterium	Fusobacterium gonidiaformans	X	O	X	X
Fusobacteriota	Fusobacteriia	Fusobacteriales	Fusobacteriaceae	Fusobacterium	Fusobacterium necrogenes	X	O	X	X
Fusobacteriota	Fusobacteriia	Fusobacteriales	Fusobacteriaceae	Fusobacterium	Fusobacterium necrophorum	X	O	X	X
Fusobacteriota	Fusobacteriia	Fusobacteriales	Fusobacteriaceae	Fusobacterium	Fusobacterium periodonticum	X	O	X	X
Fusobacteriota	Fusobacteriia	Fusobacteriales	Fusobacteriaceae	Fusobacterium	Fusobacterium ulcerans	X	O	X	X
Fusobacteriota	Fusobacteriia	Fusobacteriales	Fusobacteriaceae	Fusobacterium	Fusobacterium varium	X	O	X	X
Fusobacteriota	Fusobacteriia	Fusobacteriales	Leptotrichiaceae	Leptotrichia	Leptotrichia buccalis	X	O	X	X
Fusobacteriota	Fusobacteriia	Fusobacteriales	Leptotrichiaceae	Pseudoleptotrichia	other	X	O	X	X
Fusobacteriota	Fusobacteriia	Fusobacteriales	Leptotrichiaceae	Sneathia	Sneathia sanguinegens	X	O	X	X
Gemmatimonadota	BD2-11 terrestrial	Incertae Sedis	Incertae Sedis	Incertae Sedis	other	X	O	X	X
Gemmatimonadota	MD2902-B12	Incertae Sedis	Incertae Sedis	Incertae Sedis	other	X	O	X	X
Gemmatimonadota	PAUC43f marine group	Incertae Sedis	Incertae Sedis	Incertae Sedis	other	X	O	X	X
GN01	Incertae Sedis	Incertae Sedis	Incertae Sedis	Incertae Sedis	other	X	O	X	X
Latescibacterota	Incertae Sedis	Incertae Sedis	Incertae Sedis	Incertae Sedis	other	X	O	X	X
Latescibacterota	Latescibacteria	Latescibacterales	Latescibacteraceae	Incertae Sedis	other	X	O	X	X
LCP-89	Incertae Sedis	Incertae Sedis	Incertae Sedis	Incertae Sedis	other	X	O	X	X
Marinimicrobia (SAR406 clade)	Incertae Sedis	Incertae Sedis	Incertae Sedis	Incertae Sedis	other	X	O	X	X
Myxococcota	Myxococcia	Myxococcales	Myxococcaceae	P3OB-42	other	X	O	X	X
Myxococcota	Polyangiia	Haliangiales	Haliangiaceae	Incertae Sedis	other	X	O	X	X
Myxococcota	Polyangiia	Nannocystales	Nannocystaceae	Incertae Sedis	other	X	O	X	X
Myxococcota	Polyangiia	Polyangiales	Phaselicystaceae	Phaselicystis	other	X	O	X	X
Myxococcota	Polyangiia	VHS-B3-70	Incertae Sedis	Incertae Sedis	other	X	O	X	X
NB1-j	Incertae Sedis	Incertae Sedis	Incertae Sedis	Incertae Sedis	other	X	O	X	X
Nitrospirota	Thermodesulfovibrionia	Incertae Sedis	Incertae Sedis	Incertae Sedis	other	X	O	X	X
NKB15	Incertae Sedis	Incertae Sedis	Incertae Sedis	Incertae Sedis	other	X	O	X	X
Patescibacteria	Berkelbacteria	Incertae Sedis	Incertae Sedis	Incertae Sedis	other	X	O	X	X
Patescibacteria	Gracilibacteria	Absconditabacteriales (SR1)	Incertae Sedis	Incertae Sedis	other	X	O	X	X
Patescibacteria	Microgenomatia	Candidatus Woesebacteria	Incertae Sedis	Incertae Sedis	other	X	O	X	X
Patescibacteria	Parcubacteria	Candidatus Yanofskybacteria	Incertae Sedis	Incertae Sedis	Candidatus Jorgensenbacteria	X	O	X	X
Patescibacteria	Parcubacteria	Candidatus Yanofskybacteria	Incertae Sedis	Incertae Sedis	other	X	O	X	X
Patescibacteria	Parcubacteria	Incertae Sedis	Incertae Sedis	Incertae Sedis	other	X	O	X	X
Patescibacteria	Parcubacteria	Paceibacterales	Paceibacteraceae	Candidatus Paceibacter	Candidatus Paceibacter	X	O	X	X
Patescibacteria	Saccharimonadia	Saccharimonadales	Incertae Sedis	Incertae Sedis	Candidatus Saccharibacteria	X	O	X	X
Patescibacteria	Saccharimonadia	Saccharimonadales	Incertae Sedis	Incertae Sedis	TM7 phylum	X	O	X	X
Patescibacteria	Saccharimonadia	Saccharimonadales	Saccharimonadaceae	Candidatus Saccharimonas	other	X	O	X	X
Patescibacteria	Saccharimonadia	Saccharimonadales	Saccharimonadaceae	Incertae Sedis	other	X	O	X	X
Patescibacteria	WWE3	Incertae Sedis	Incertae Sedis	Incertae Sedis	other	X	O	X	X
Planctomycetota	Brocadiae	Brocadiales	Brocadiaceae	Candidatus Brocadia	Candidatus Brocadia	X	O	X	X
Planctomycetota	Brocadiae	SM23-32	Incertae Sedis	Incertae Sedis	other	X	O	X	X
Planctomycetota	OM190	Incertae Sedis	Incertae Sedis	Incertae Sedis	other	X	O	X	X
Planctomycetota	Phycisphaerae	mle1-8	Incertae Sedis	Incertae Sedis	other	X	O	X	X
Planctomycetota	Phycisphaerae	MSBL9	SG8-4	Incertae Sedis	other	X	O	X	X
Planctomycetota	Phycisphaerae	Phycisphaerales	AKAU3564 sediment	Incertae Sedis	other	X	O	X	X
Planctomycetota	Phycisphaerae	Phycisphaerales	Phycisphaeraceae	Urania-1B-19 marine sediment	other	X	O	X	X
Planctomycetota	Pla3 lineage	Incertae Sedis	Incertae Sedis	Incertae Sedis	other	X	O	X	X
Planctomycetota	Pla4 lineage	Incertae Sedis	Incertae Sedis	Incertae Sedis	other	X	O	X	X
Planctomycetota	Planctomycetes	Pirellulales	Pirellulaceae	Bremerella	other	X	O	X	X
Planctomycetota	Planctomycetes	Pirellulales	Pirellulaceae	Bythopirellula	other	X	O	X	X
Planctomycetota	Planctomycetes	Pirellulales	Pirellulaceae	Mariniblastus	other	X	O	X	X
Planctomycetota	Planctomycetes	Pirellulales	Pirellulaceae	Pir4 lineage	other	X	O	X	X
Planctomycetota	Planctomycetes	Pirellulales	Pirellulaceae	Pirellula	other	X	O	X	X
Planctomycetota	Planctomycetes	Pirellulales	Pirellulaceae	Rubripirellula	other	X	O	X	X
Planctomycetota	vadinHA49	Incertae Sedis	Incertae Sedis	Incertae Sedis	other	X	O	X	X
Pseudomonadota	Alphaproteobacteria	Acetobacterales	Acetobacteraceae	Acetobacter	other	X	O	X	X
Pseudomonadota	Alphaproteobacteria	Acetobacterales	Acetobacteraceae	Caldovatus	other	X	O	X	X
Pseudomonadota	Alphaproteobacteria	Alphaproteobacteria Incertae Sedis	Neomegalonemataceae	Acuticoccus	other	X	O	X	X
Pseudomonadota	Alphaproteobacteria	Azospirillales	Azospirillaceae	Azospirillum	other	X	O	X	X
Pseudomonadota	Alphaproteobacteria	Caulobacterales	Caulobacteraceae	Brevundimonas	Brevundimonas mediterranea	X	O	X	X
Pseudomonadota	Alphaproteobacteria	Caulobacterales	Caulobacteraceae	Brevundimonas	other	X	O	X	X
Pseudomonadota	Alphaproteobacteria	Caulobacterales	Caulobacteraceae	Caulobacter	other	X	O	X	X
Pseudomonadota	Alphaproteobacteria	Caulobacterales	Caulobacteraceae	Phenylobacterium	other	X	O	X	X
Pseudomonadota	Alphaproteobacteria	Caulobacterales	Hyphomonadaceae	Hirschia	Hirschia baltica	X	O	X	X
Pseudomonadota	Alphaproteobacteria	Caulobacterales	Hyphomonadaceae	Incertae Sedis	other	X	O	X	X
Pseudomonadota	Alphaproteobacteria	Caulobacterales	Parvularculaceae	Incertae Sedis	other	X	O	X	X
Pseudomonadota	Alphaproteobacteria	Defluviicoccales	Incertae Sedis	Incertae Sedis	other	X	O	X	X
Pseudomonadota	Alphaproteobacteria	Hyphomicrobiales	Beijerinckiaceae	Enterovirga	other	X	O	X	X
Pseudomonadota	Alphaproteobacteria	Hyphomicrobiales	Beijerinckiaceae	Methylobacterium	Methylobacterium komagatae	X	O	X	X
Pseudomonadota	Alphaproteobacteria	Hyphomicrobiales	Beijerinckiaceae	Methylobacterium	other	X	O	X	X
Pseudomonadota	Alphaproteobacteria	Hyphomicrobiales	Devosiaceae	Devosia	other	X	O	X	X
Pseudomonadota	Alphaproteobacteria	Hyphomicrobiales	Methyloligellaceae	Incertae Sedis	other	X	O	X	X
Pseudomonadota	Alphaproteobacteria	Hyphomicrobiales	Rhizobiaceae	Aureimonas	other	X	O	X	X
Pseudomonadota	Alphaproteobacteria	Hyphomicrobiales	Rhizobiaceae	Cohaesibacter	other	X	O	X	X
Pseudomonadota	Alphaproteobacteria	Hyphomicrobiales	Stappiaceae	Incertae Sedis	other	X	O	X	X
Pseudomonadota	Alphaproteobacteria	Hyphomicrobiales	Xanthobacteraceae	Bradyrhizobium	other	X	O	X	X
Pseudomonadota	Alphaproteobacteria	Incertae Sedis	Incertae Sedis	Incertae Sedis	other	X	O	X	X
Pseudomonadota	Alphaproteobacteria	Kiloniellales	Kiloniellaceae	Incertae Sedis	other	X	O	X	X
Pseudomonadota	Alphaproteobacteria	Micavibrionales	Micavibrionaceae	Incertae Sedis	other	X	O	X	X
Pseudomonadota	Alphaproteobacteria	Pelagibacterales	Clade I	Clade Ia	other	X	O	X	X
Pseudomonadota	Alphaproteobacteria	Pelagibacterales	Clade II	Incertae Sedis	other	X	O	X	X
Pseudomonadota	Alphaproteobacteria	Pelagibacterales	Clade III	Incertae Sedis	other	X	O	X	X
Pseudomonadota	Alphaproteobacteria	Pelagibacterales	Clade IV	Incertae Sedis	other	X	O	X	X
Pseudomonadota	Alphaproteobacteria	Puniceispirillales	SAR116 clade	Incertae Sedis	other	X	O	X	X
Pseudomonadota	Alphaproteobacteria	Rhodobacterales	Paracoccaceae	Falsirhodobacter	other	X	O	X	X
Pseudomonadota	Alphaproteobacteria	Rhodobacterales	Paracoccaceae	HIMB11	other	X	O	X	X
Pseudomonadota	Alphaproteobacteria	Rhodobacterales	Paracoccaceae	Limibaculum	other	X	O	X	X
Pseudomonadota	Alphaproteobacteria	Rhodobacterales	Paracoccaceae	Nautella	other	X	O	X	X
Pseudomonadota	Alphaproteobacteria	Rhodospirillales	AEGEAN-169 marine	Incertae Sedis	other	X	O	X	X
Pseudomonadota	Alphaproteobacteria	Rhodospirillales	Incertae Sedis	Incertae Sedis	other	X	O	X	X
Pseudomonadota	Alphaproteobacteria	Rhodospirillales	Magnetospiraceae	Incertae Sedis	other	X	O	X	X
Pseudomonadota	Alphaproteobacteria	Rickettsiales	Mitochondria	Incertae Sedis	Aspergillus nidulans	X	O	X	X
Pseudomonadota	Alphaproteobacteria	Rickettsiales	Mitochondria	Incertae Sedis	Clonostachys rosea	X	O	X	X
Pseudomonadota	Alphaproteobacteria	Rickettsiales	Mitochondria	Incertae Sedis	other	X	O	X	X
Pseudomonadota	Alphaproteobacteria	Rickettsiales	Rickettsiaceae	Candidatus Megaira	other	X	O	X	X
Pseudomonadota	Alphaproteobacteria	Rickettsiales	S25-593	Incertae Sedis	other	X	O	X	X
Pseudomonadota	Alphaproteobacteria	Rickettsiales	SM2D12	Incertae Sedis	other	X	O	X	X
Pseudomonadota	Alphaproteobacteria	Sphingomonadales	Sphingomonadaceae	Altererythrobacter	other	X	O	X	X
Pseudomonadota	Alphaproteobacteria	Sphingomonadales	Sphingomonadaceae	Aurantiacibacter	other	X	O	X	X
Pseudomonadota	Alphaproteobacteria	Sphingomonadales	Sphingomonadaceae	Incertae Sedis	other	X	O	X	X
Pseudomonadota	Alphaproteobacteria	Sphingomonadales	Sphingomonadaceae	Novosphingobium	other	X	O	X	X
Pseudomonadota	Alphaproteobacteria	Sphingomonadales	Sphingomonadaceae	Sphingoaurantiacus	other	X	O	X	X
Pseudomonadota	Alphaproteobacteria	Sphingomonadales	Sphingomonadaceae	Sphingomonas	other	X	O	X	X
Pseudomonadota	Alphaproteobacteria	Tistrellales	Geminicoccaceae	Incertae Sedis	other	X	O	X	X
Pseudomonadota	Gammaproteobacteria	BD7-8	Incertae Sedis	Incertae Sedis	other	X	O	X	X
Pseudomonadota	Gammaproteobacteria	Burkholderiales	Alcaligenaceae	Achromobacter	other	X	O	X	X
Pseudomonadota	Gammaproteobacteria	Burkholderiales	Burkholderiaceae	Lautropia	other	X	O	X	X
Pseudomonadota	Gammaproteobacteria	Burkholderiales	Burkholderiaceae	Ralstonia	other	X	O	X	X
Pseudomonadota	Gammaproteobacteria	Burkholderiales	Comamonadaceae	Aquabacterium	other	X	O	X	X
Pseudomonadota	Gammaproteobacteria	Burkholderiales	Comamonadaceae	Caldimonas	other	X	O	X	X
Pseudomonadota	Gammaproteobacteria	Burkholderiales	Comamonadaceae	Comamonas	other	X	O	X	X
Pseudomonadota	Gammaproteobacteria	Burkholderiales	Comamonadaceae	Delftia	other	X	O	X	X
Pseudomonadota	Gammaproteobacteria	Burkholderiales	Comamonadaceae	Pseudorhodoferax	other	X	O	X	X
Pseudomonadota	Gammaproteobacteria	Burkholderiales	Comamonadaceae	Ramlibacter	other	X	O	X	X
Pseudomonadota	Gammaproteobacteria	Burkholderiales	Comamonadaceae	Rhizobacter	other	X	O	X	X
Pseudomonadota	Gammaproteobacteria	Burkholderiales	Comamonadaceae	Roseateles	other	X	O	X	X
Pseudomonadota	Gammaproteobacteria	Burkholderiales	Comamonadaceae	Tepidimonas	Tepidimonas fonticaldi	X	O	X	X
Pseudomonadota	Gammaproteobacteria	Burkholderiales	Comamonadaceae	Variovorax	other	X	O	X	X
Pseudomonadota	Gammaproteobacteria	Burkholderiales	Hydrogenophilaceae	Hydrogenophilus	other	X	O	X	X
Pseudomonadota	Gammaproteobacteria	Burkholderiales	Neisseriaceae	Kingella	other	X	O	X	X
Pseudomonadota	Gammaproteobacteria	Burkholderiales	Neisseriaceae	Neisseria	other	X	O	X	X
Pseudomonadota	Gammaproteobacteria	Burkholderiales	Nitrosomonadaceae	IS-44	other	X	O	X	X
Pseudomonadota	Gammaproteobacteria	Burkholderiales	Nitrosomonadaceae	Nitrosospira	other	X	O	X	X
Pseudomonadota	Gammaproteobacteria	Burkholderiales	Oxalobacteraceae	Duganella	other	X	O	X	X
Pseudomonadota	Gammaproteobacteria	Burkholderiales	Oxalobacteraceae	Janthinobacterium	other	X	O	X	X
Pseudomonadota	Gammaproteobacteria	Burkholderiales	Oxalobacteraceae	Massilia	other	X	O	X	X
Pseudomonadota	Gammaproteobacteria	Burkholderiales	Oxalobacteraceae	Noviherbaspirillum	other	X	O	X	X
Pseudomonadota	Gammaproteobacteria	Burkholderiales	Oxalobacteraceae	Oxalobacter	other	X	O	X	X
Pseudomonadota	Gammaproteobacteria	Burkholderiales	Oxalobacteraceae	Undibacterium	other	X	O	X	X
Pseudomonadota	Gammaproteobacteria	Burkholderiales	Rhodocyclaceae	Azospira	other	X	O	X	X
Pseudomonadota	Gammaproteobacteria	Burkholderiales	Rhodocyclaceae	Methyloversatilis	other	X	O	X	X
Pseudomonadota	Gammaproteobacteria	Burkholderiales	Sutterellaceae	Incertae Sedis	other	X	O	X	X
Pseudomonadota	Gammaproteobacteria	Burkholderiales	Sutterellaceae	Parasutterella	Parasutterella excrementihominis	X	O	X	X
Pseudomonadota	Gammaproteobacteria	Burkholderiales	Sutterellaceae	Parasutterella	Parasutterella secunda	X	O	X	X
Pseudomonadota	Gammaproteobacteria	Burkholderiales	Sutterellaceae	Sutterella	other	X	O	X	X
Pseudomonadota	Gammaproteobacteria	Burkholderiales	Sutterellaceae	Sutterella	Sutterella parvirubra	X	O	X	X
Pseudomonadota	Gammaproteobacteria	Burkholderiales	Sutterellaceae	Sutterella	Sutterella stercoricanis	X	O	X	X
Pseudomonadota	Gammaproteobacteria	Burkholderiales	Sutterellaceae	Sutterella	Sutturella timonensis	X	O	X	X
Pseudomonadota	Gammaproteobacteria	Burkholderiales	Sutterellaceae	Turicimonas	other	X	O	X	X
Pseudomonadota	Gammaproteobacteria	Cardiobacteriales	Cardiobacteriaceae	Cardiobacterium	Cardiobacterium valvarum	X	O	X	X
Pseudomonadota	Gammaproteobacteria	Coxiellales	Coxiellaceae	Coxiella	other	X	O	X	X
Pseudomonadota	Gammaproteobacteria	EC3	Incertae Sedis	Incertae Sedis	other	X	O	X	X
Pseudomonadota	Gammaproteobacteria	Ectothiorhodospirales	Ectothiorhodospiraceae	Incertae Sedis	other	X	O	X	X
Pseudomonadota	Gammaproteobacteria	Enterobacterales	Alteromonadaceae	Alteromonas	other	X	O	X	X
Pseudomonadota	Gammaproteobacteria	Enterobacterales	Alteromonadaceae	Glaciecola	other	X	O	X	X
Pseudomonadota	Gammaproteobacteria	Enterobacterales	Enterobacteriaceae	Citrobacter	other	X	O	X	X
Pseudomonadota	Gammaproteobacteria	Enterobacterales	Enterobacteriaceae	Enterobacter	other	X	O	X	X
Pseudomonadota	Gammaproteobacteria	Enterobacterales	Enterobacteriaceae	Klebsiella	other	X	O	X	X
Pseudomonadota	Gammaproteobacteria	Enterobacterales	Enterobacteriaceae	Kluyvera	Kluyvera georgiana	X	O	X	X
Pseudomonadota	Gammaproteobacteria	Enterobacterales	Enterobacteriaceae	Plesiomonas	other	X	O	X	X
Pseudomonadota	Gammaproteobacteria	Enterobacterales	Enterobacteriaceae	Raoultella	other	X	O	X	X
Pseudomonadota	Gammaproteobacteria	Enterobacterales	Hafniaceae	Hafnia-Obesumbacterium	Hafnia paralvei	X	O	X	X
Pseudomonadota	Gammaproteobacteria	Enterobacterales	Hafniaceae	Hafnia-Obesumbacterium	other	X	O	X	X
Pseudomonadota	Gammaproteobacteria	Enterobacterales	Morganellaceae	Buchnera	Buchnera aphidicola	X	O	X	X
Pseudomonadota	Gammaproteobacteria	Enterobacterales	Morganellaceae	Buchnera	other	X	O	X	X
Pseudomonadota	Gammaproteobacteria	Enterobacterales	Morganellaceae	Morganella	other	X	O	X	X
Pseudomonadota	Gammaproteobacteria	Enterobacterales	Morganellaceae	Proteus	other	X	O	X	X
Pseudomonadota	Gammaproteobacteria	Enterobacterales	Pasteurellaceae	Actinobacillus	Haemophilus parahaemolyticus	X	O	X	X
Pseudomonadota	Gammaproteobacteria	Enterobacterales	Pasteurellaceae	Actinobacillus	other	X	O	X	X
Pseudomonadota	Gammaproteobacteria	Enterobacterales	Pasteurellaceae	Aggregatibacter	Aggregatibacter aphrophilus	X	O	X	X
Pseudomonadota	Gammaproteobacteria	Enterobacterales	Pasteurellaceae	Aggregatibacter	other	X	O	X	X
Pseudomonadota	Gammaproteobacteria	Enterobacterales	Pasteurellaceae	Haemophilus	Haemophilus parainfluenzae	X	O	X	X
Pseudomonadota	Gammaproteobacteria	Enterobacterales	Pasteurellaceae	Haemophilus	other	X	O	X	X
Pseudomonadota	Gammaproteobacteria	Enterobacterales	Pasteurellaceae	Muribacter	Muribacter muris	X	O	X	X
Pseudomonadota	Gammaproteobacteria	Enterobacterales	Succinivibrionaceae	Anaerobiospirillum	other	X	O	X	X
Pseudomonadota	Gammaproteobacteria	Enterobacterales	Succinivibrionaceae	Succinatimonas	Succinatimonas hippei	X	O	X	X
Pseudomonadota	Gammaproteobacteria	Enterobacterales	Succinivibrionaceae	Succinivibrio	other	X	O	X	X
Pseudomonadota	Gammaproteobacteria	Enterobacterales	Vibrionaceae	Photobacterium	other	X	O	X	X
Pseudomonadota	Gammaproteobacteria	Enterobacterales	Vibrionaceae	Vibrio	other	X	O	X	X
Pseudomonadota	Gammaproteobacteria	Enterobacterales	Yersiniaceae	Serratia	other	X	O	X	X
Pseudomonadota	Gammaproteobacteria	Francisellales	Francisellaceae	Francisella	other	X	O	X	X
Pseudomonadota	Gammaproteobacteria	Ga0077536	Incertae Sedis	Incertae Sedis	other	X	O	X	X
Pseudomonadota	Gammaproteobacteria	Gammaproteobacteria Incertae Sedis	Unknown Family	Incertae Sedis	other	X	O	X	X
Pseudomonadota	Gammaproteobacteria	Incertae Sedis	Incertae Sedis	Incertae Sedis	other	X	O	X	X
Pseudomonadota	Gammaproteobacteria	Lysobacterales	Lysobacteraceae	Luteimonas	other	X	O	X	X
Pseudomonadota	Gammaproteobacteria	Lysobacterales	Lysobacteraceae	Pseudoxanthomonas	other	X	O	X	X
Pseudomonadota	Gammaproteobacteria	Lysobacterales	Lysobacteraceae	Stenotrophomonas	other	X	O	X	X
Pseudomonadota	Gammaproteobacteria	Lysobacterales	Lysobacteraceae	Vulcaniibacterium	other	X	O	X	X
Pseudomonadota	Gammaproteobacteria	Lysobacterales	Rhodanobacteraceae	Dyella	other	X	O	X	X
Pseudomonadota	Gammaproteobacteria	Methylococcales	Methylococcaceae	Methylococcus	Methylococcus capsulatus	X	O	X	X
Pseudomonadota	Gammaproteobacteria	Nitrococcales	Nitrococcaceae	Arhodomonas	other	X	O	X	X
Pseudomonadota	Gammaproteobacteria	Nitrosococcales	Nitrosococcaceae	AqS1	other	X	O	X	X
Pseudomonadota	Gammaproteobacteria	Pseudomonadales	Alcanivoracaceae1	Alcanivorax	other	X	O	X	X
Pseudomonadota	Gammaproteobacteria	Pseudomonadales	Cellvibrionaceae	Aestuariicella	other	X	O	X	X
Pseudomonadota	Gammaproteobacteria	Pseudomonadales	Cellvibrionaceae	Agarilytica	other	X	O	X	X
Pseudomonadota	Gammaproteobacteria	Pseudomonadales	Cellvibrionaceae	Cellvibrio	other	X	O	X	X
Pseudomonadota	Gammaproteobacteria	Pseudomonadales	Halieaceae	Halioglobus	other	X	O	X	X
Pseudomonadota	Gammaproteobacteria	Pseudomonadales	Halieaceae	OM60(NOR5) clade	other	X	O	X	X
Pseudomonadota	Gammaproteobacteria	Pseudomonadales	KI89A clade	Incertae Sedis	other	X	O	X	X
Pseudomonadota	Gammaproteobacteria	Pseudomonadales	Litorivicinaceae	Litorivicinus	Litoricola marina	X	O	X	X
Pseudomonadota	Gammaproteobacteria	Pseudomonadales	Litorivicinaceae	Litorivicinus	other	X	O	X	X
Pseudomonadota	Gammaproteobacteria	Pseudomonadales	Marinobacteraceae	Marinobacter	other	X	O	X	X
Pseudomonadota	Gammaproteobacteria	Pseudomonadales	Moraxellaceae	Acinetobacter	Acinetobacter baumannii	X	O	X	X
Pseudomonadota	Gammaproteobacteria	Pseudomonadales	Moraxellaceae	Acinetobacter	Acinetobacter lwoffii	X	O	X	X
Pseudomonadota	Gammaproteobacteria	Pseudomonadales	Moraxellaceae	Acinetobacter	Acinetobacter ursingii	X	O	X	X
Pseudomonadota	Gammaproteobacteria	Pseudomonadales	Moraxellaceae	Acinetobacter	other	X	O	X	X
Pseudomonadota	Gammaproteobacteria	Pseudomonadales	Moraxellaceae	Enhydrobacter	other	X	O	X	X
Pseudomonadota	Gammaproteobacteria	Pseudomonadales	Moraxellaceae	Psychrobacter	other	X	O	X	X
Pseudomonadota	Gammaproteobacteria	Pseudomonadales	Moraxellaceae	Psychrobacter	Psychrobacter alimentarius	X	O	X	X
Pseudomonadota	Gammaproteobacteria	Pseudomonadales	Pseudohongiellaceae	Pseudohongiella	other	X	O	X	X
Pseudomonadota	Gammaproteobacteria	Pseudomonadales	Pseudomonadaceae	Pseudomonas	other	X	O	X	X
Pseudomonadota	Gammaproteobacteria	Pseudomonadales	Pseudomonadaceae	Pseudomonas	Pseudomonas psychrotolerans	X	O	X	X
Pseudomonadota	Gammaproteobacteria	Pseudomonadales	Pseudomonadaceae	Pseudomonas	Shigella sonnei	X	O	X	X
Pseudomonadota	Gammaproteobacteria	Pseudomonadales	Saccharospirillaceae	Oleibacter	other	X	O	X	X
Pseudomonadota	Gammaproteobacteria	Pseudomonadales	Saccharospirillaceae	Oleispira	other	X	O	X	X
Pseudomonadota	Gammaproteobacteria	Pseudomonadales	SAR86 clade	Incertae Sedis	other	X	O	X	X
Pseudomonadota	Gammaproteobacteria	Pseudomonadales	Spongiibacteraceae	BD1-7 clade	other	X	O	X	X
Pseudomonadota	Gammaproteobacteria	Steroidobacterales	Steroidobacteraceae	Steroidobacter	other	X	O	X	X
Pseudomonadota	Gammaproteobacteria	Steroidobacterales	Woeseiaceae	Woeseia	other	X	O	X	X
Rhodothermota	Rhodothermia	Rhodothermales	Rhodothermaceae	Incertae Sedis	other	X	O	X	X
SAR324 clade (Marine group B)	Incertae Sedis	Incertae Sedis	Incertae Sedis	Candidatus Nitrosoarchaeum	other	X	O	X	X
Schekmanbacteria	Incertae Sedis	Incertae Sedis	Incertae Sedis	Incertae Sedis	other	X	O	X	X
Spirochaetota	Spirochaetia	Spirochaetales	Spirochaetaceae	Incertae Sedis	other	X	O	X	X
Spirochaetota	Spirochaetia	Spirochaetales	Spirochaetaceae	Spirochaeta	other	X	O	X	X
Sumerlaeota	Sumerlaeia	Incertae Sedis	Incertae Sedis	Incertae Sedis	other	X	O	X	X
Sumerlaeota	Sumerlaeia	Sumerlaeales	Sumerlaeaceae	Sumerlaea	other	X	O	X	X
Sva0485	Incertae Sedis	Incertae Sedis	Incertae Sedis	Incertae Sedis	other	X	O	X	X
Synergistota	Synergistia	Synergistales	Synergistaceae	Cloacibacillus	Cloacibacillus evryensis	X	O	X	X
Synergistota	Synergistia	Synergistales	Synergistaceae	Cloacibacillus	Cloacibacillus porcorum	X	O	X	X
Synergistota	Synergistia	Synergistales	Synergistaceae	Fretibacterium	other	X	O	X	X
Synergistota	Synergistia	Synergistales	Synergistaceae	Pyramidobacter	other	X	O	X	X
Synergistota	Synergistia	Synergistales	Synergistaceae	Pyramidobacter	Pyramidobacter piscolens	X	O	X	X
Synergistota	Synergistia	Synergistales	Synergistaceae	Synergistes	other	X	O	X	X
TA06	Incertae Sedis	Incertae Sedis	Incertae Sedis	Incertae Sedis	other	X	O	X	X
Thermodesulfobacteriota	Desulfobaccia	Desulfobaccales	Desulfobaccaceae	Desulfobacca	other	X	O	X	X
Thermodesulfobacteriota	Desulfobacteria	Desulfatiglandales	Desulfatiglandaceae	Desulfatiglans	other	X	O	X	X
Thermodesulfobacteriota	Desulfobacteria	Desulfobacterales	Desulfosarcinaceae	SEEP-SRB1	other	X	O	X	X
Thermodesulfobacteriota	Desulfobacteria	Desulfobacterales	Desulfosarcinaceae	Sva0081 sediment group	other	X	O	X	X
Thermodesulfobacteriota	Desulfobacteria	Desulfobacterales	Incertae Sedis	Incertae Sedis	other	X	O	X	X
Thermodesulfobacteriota	Desulfovibrionia	Desulfovibrionales	Desulfovibrionaceae	Desulfovibrio	Desulfovibrio desulfuricans	X	O	X	X
Thermodesulfobacteriota	Desulfovibrionia	Desulfovibrionales	Desulfovibrionaceae	Desulfovibrio	Desulfovibrio fairfieldensis	X	O	X	X
Thermodesulfobacteriota	Desulfovibrionia	Desulfovibrionales	Desulfovibrionaceae	Desulfovibrio	Desulfovibrio legallii	X	O	X	X
Thermodesulfobacteriota	Desulfovibrionia	Desulfovibrionales	Desulfovibrionaceae	Incertae Sedis	other	X	O	X	X
Thermodesulfobacteriota	Desulfovibrionia	Desulfovibrionales	Desulfovibrionaceae	Mailhella	other	X	O	X	X
Thermodesulfobacteriota	Syntrophia	Syntrophales	Smithellaceae	Smithella	other	X	O	X	X
Thermodesulfobacteriota	Syntrophobacteria	Syntrophobacterales	Incertae Sedis	Incertae Sedis	other	X	O	X	X
Thermotogota	Thermotogae	Kosmotogales	Kosmotogaceae	Mesotoga	other	X	O	X	X
Thermotogota	Thermotogae	Petrotogales	Petrotogaceae	AUTHM297	other	X	O	X	X
Verrucomicrobiota	Kiritimatiellia	Kiritimatiellales	Kiritimatiellaceae	R76-B128	other	X	O	X	X
Verrucomicrobiota	Lentisphaeria	Victivallales	vadinBE97	Incertae Sedis	other	X	O	X	X
Verrucomicrobiota	Lentisphaeria	Victivallales	Victivallaceae	Incertae Sedis	other	X	O	X	X
Verrucomicrobiota	Lentisphaeria	Victivallales	Victivallaceae	Victivallis	other	X	O	X	X
Verrucomicrobiota	Lentisphaeria	Victivallales	Victivallaceae	Victivallis	Victivallis vadensis	X	O	X	X
Verrucomicrobiota	Omnitrophia	Omnitrophales	Omnitrophaceae	Candidatus Omnitrophus	other	X	O	X	X
Verrucomicrobiota	Verrucomicrobiia	Opitutales	Opitutaceae	Oleiharenicola	other	X	O	X	X
Verrucomicrobiota	Verrucomicrobiia	Opitutales	Puniceicoccaceae	Coraliomargarita	other	X	O	X	X
Verrucomicrobiota	Verrucomicrobiia	Opitutales	Puniceicoccaceae	Incertae Sedis	other	X	O	X	X
Verrucomicrobiota	Verrucomicrobiia	Opitutales	Puniceicoccaceae	Pelagicoccus	other	X	O	X	X
Verrucomicrobiota	Verrucomicrobiia	Pedosphaerales	Pedosphaeraceae	Ellin517	other	X	O	X	X
Verrucomicrobiota	Verrucomicrobiia	Verrucomicrobiales	DEV007	Incertae Sedis	other	X	O	X	X
Verrucomicrobiota	Verrucomicrobiia	Verrucomicrobiales	Rubritaleaceae	Rubritalea	other	X	O	X	X
WOR-1	Incertae Sedis	Incertae Sedis	Incertae Sedis	Incertae Sedis	other	X	O	X	X
Zixibacteria	Incertae Sedis	Incertae Sedis	Incertae Sedis	Incertae Sedis	other	X	O	X	X

## Sheet: STable4
Supplementary Table 4. Functionally robust KEGG Orthologs associated with insomnia after integrative filtering.
	MaAsLin2		log2FC (Insomnia/Control)		Direction of significance (in Insomnia)
KO ID	coef	p-value	log2FC	log10P	Strength
K00153	-0.708776	0.0347418	-1.00599	1.45915	Downregulated
K00467	-1.29394	0.00752584	-0.422127	2.12345	Downregulated
K00608	-1.07459	0.00142844	-0.343972	2.84514	Downregulated
K00867	-0.621075	0.0442827	-0.470086	1.35377	Downregulated
K00933	-0.570511	0.0237253	-1.06546	1.62479	Downregulated
K00934	-0.570511	0.0237253	-1.06546	1.62479	Downregulated
K00972	-0.618858	0.00599248	-0.665918	2.22239	Downregulated
K01400	-0.832278	0.0242159	-2.97454	1.6159	Downregulated
K01444	-0.893954	0.0341395	-0.9287	1.46674	Downregulated
K01466	-0.812156	0.00132381	-0.378345	2.87817	Downregulated
K01587	-1.14693	0.0298105	-0.607501	1.52563	Downregulated
K01616	-0.704075	0.0192722	-1.6425	1.71507	Downregulated
K01674	-0.82511	0.0410843	-0.643393	1.38632	Downregulated
K01994	-1.01953	0.00567893	-1.75224	2.24573	Downregulated
K02076	-0.861743	0.00988865	-0.528322	2.00486	Downregulated
K02103	-0.517337	0.000435492	-0.503546	3.36102	Downregulated
K02277	-0.950003	0.00718238	-3.9764	2.14373	Downregulated
K02596	-1.86012	0.00026068	-0.0148016	3.58389	Downregulated
K02859	-0.960139	0.0429506	-0.293909	1.36703	Downregulated
K03339	-0.682457	0.0296019	-0.192218	1.52868	Downregulated
K03381	-0.692355	0.0351393	-1.28514	1.45421	Downregulated
K05020	-0.578269	0.0312675	-1.37412	1.50491	Downregulated
K05352	-0.83097	0.00854539	-2.86064	2.06827	Downregulated
K05362	-0.570868	0.0275612	-0.625697	1.5597	Downregulated
K05841	-0.887238	0.00854224	-1.12799	2.06843	Downregulated
K05917	-0.700718	0.0137085	-3.33158	1.86301	Downregulated
K05967	-1.12215	0.00396046	-1.07916	2.40225	Downregulated
K06377	-0.721752	0.0159873	-5.83487	1.79622	Downregulated
K06418	-1.20514	0.00488099	-1.36663	2.31149	Downregulated
K06419	-1.12861	0.00503455	-1.29683	2.29804	Downregulated
K06434	-0.787829	0.0313378	-1.65627	1.50393	Downregulated
K06441	-0.728353	0.0297775	-0.372288	1.52611	Downregulated
K06976	-0.820289	0.0168706	-0.995681	1.77287	Downregulated
K06990	-0.604755	0.0114509	-0.588768	1.94116	Downregulated
K06994	-1.34672	0.00221882	-0.358312	2.65388	Downregulated
K07020	-0.917551	0.0375228	-0.372224	1.4257	Downregulated
K07177	-0.620594	0.0337361	-0.341393	1.47191	Downregulated
K07482	-0.779987	0.0419297	-0.834112	1.37748	Downregulated
K07488	-0.660575	0.0294321	-0.394841	1.53118	Downregulated
K07654	-0.775606	0.0469877	-1.25146	1.32802	Downregulated
K07670	-0.786493	0.0318575	-1.26795	1.49679	Downregulated
K07683	-0.548407	0.0255435	-3.26903	1.59272	Downregulated
K09004	-1.03106	0.00116861	-0.6435	2.93233	Downregulated
K09940	-0.958618	0.0325107	-0.789381	1.48797	Downregulated
K10120	-0.584743	0.0239959	-1.74158	1.61986	Downregulated
K10121	-1.07545	0.00174674	-2.88563	2.75777	Downregulated
K10122	-0.988889	0.0440567	-0.268776	1.35599	Downregulated
K10530	-1.28762	0.00809533	-0.865914	2.09177	Downregulated
K10819	-0.861309	0.000152503	-0.0228474	3.81672	Downregulated
K10855	-0.607251	0.0318165	-0.367244	1.49735	Downregulated
K11709	-1.01235	0.0495111	-1.18494	1.3053	Downregulated
K11737	-0.599589	0.0307941	-0.032691	1.51153	Downregulated
K12349	-0.586699	0.0114254	-1.53509	1.94213	Downregulated
K12503	-1.09071	0.00586534	-0.0634717	2.23171	Downregulated
K12552	-0.714621	0.00879678	-0.211251	2.05568	Downregulated
K12556	-0.714621	0.00879678	-0.211251	2.05568	Downregulated
K12999	-1.00344	0.000611752	-0.53802	3.21342	Downregulated
K13019	-0.753261	0.0481338	-1.32695	1.31755	Downregulated
K13275	-0.84659	0.0374488	-2.85186	1.42656	Downregulated
K13612	-1.12711	0.000247433	-1.63011	3.60654	Downregulated
K13613	-1.07036	0.00477277	-0.729665	2.32123	Downregulated
K13614	-1.09882	0.00761814	-2.89997	2.11815	Downregulated
K13671	-0.803605	0.0218854	-2.19604	1.65985	Downregulated
K13678	-1.06398	0.0173221	-0.0204399	1.7614	Downregulated
K14192	-0.672295	0.00235658	-0.53086	2.62772	Downregulated
K14205	-0.582318	0.00373534	-0.803553	2.42767	Downregulated
K14743	-0.638787	0.0442946	-1.96914	1.35365	Downregulated
K14940	-0.608735	0.0323458	-1.86458	1.49018	Downregulated
K15314	-0.89569	0.000260436	-0.972981	3.5843	Downregulated
K15521	-0.663349	0.0385836	-0.667412	1.4136	Downregulated
K15525	-0.558523	0.0385803	-2.46994	1.41363	Downregulated
K15632	-0.769022	0.00250662	-0.331528	2.60091	Downregulated
K15897	-0.657939	0.00627823	-1.60737	2.20216	Downregulated
K15921	-0.558422	0.0418245	-2.73029	1.37857	Downregulated
K16214	-0.937771	0.0407478	-1.38796	1.3899	Downregulated
K16422	-1.14603	0.0101552	-0.117344	1.99331	Downregulated
K16696	-0.767227	0.0124696	-0.558673	1.90415	Downregulated
K16700	-0.571956	0.0230225	-0.649634	1.63785	Downregulated
K16709	-0.571956	0.0230225	-0.649634	1.63785	Downregulated
K16870	-0.759679	0.0226596	-2.72758	1.64475	Downregulated
K16924	-0.507566	0.00882994	-0.603972	2.05404	Downregulated
K16925	-0.654164	0.0381268	-0.108901	1.41877	Downregulated
K17217	-1.01908	0.0367782	-0.127439	1.43441	Downregulated
K18029	-0.540327	0.037809	-0.490525	1.4224	Downregulated
K18216	-1.0649	0.033066	-0.176843	1.48062	Downregulated
K18217	-1.07828	0.0315089	-0.178744	1.50157	Downregulated
K18253	-0.529105	0.0486766	-3.36473	1.31268	Downregulated
K18476	-0.958915	0.0135769	-2.21689	1.8672	Downregulated
K18568	-0.655043	0.0485194	-2.16126	1.31408	Downregulated
K18704	-0.826371	0.00918441	-1.3744	2.03695	Downregulated
K18816	-0.733202	0.0233777	-0.578134	1.6312	Downregulated
K18843	-0.541867	0.000583237	-0.669528	3.23415	Downregulated
K18917	-0.579306	0.0335048	-1.99576	1.47489	Downregulated
K19092	-0.734121	0.00680762	-0.360476	2.167	Downregulated
K19267	-0.502704	0.0450821	-0.690493	1.346	Downregulated
K19349	-0.697942	0.00477248	-2.28183	2.32126	Downregulated
K19965	-0.686948	0.0496356	-1.51242	1.30421	Downregulated
K20113	-1.01834	0.0388136	-0.713105	1.41102	Downregulated
K20431	-0.770271	0.00189987	-0.684367	2.72128	Downregulated
K20480	-0.963216	0.0357661	-1.00382	1.44653	Downregulated
K20829	-1.33779	0.00561321	-0.38379	2.25079	Downregulated
K20847	-0.630181	0.0123823	-4.27158	1.9072	Downregulated
K20882	-0.569231	0.0351868	-7.36069	1.45362	Downregulated
K21028	-0.775612	0.0197862	-1.73265	1.70364	Downregulated
K21142	-0.906641	0.00969555	-0.477464	2.01343	Downregulated
K21275	-0.928565	0.0486876	-0.695649	1.31258	Downregulated
K21401	-0.79401	0.00678153	-1.80319	2.16867	Downregulated
K21465	-0.71715	0.00808139	-0.259532	2.09251	Downregulated
K21481	-0.973119	0.00799948	-0.139984	2.09694	Downregulated
K21562	-1.70832	0.000552852	-1.39036	3.25739	Downregulated
K21579	-0.827627	0.0426795	-1.63898	1.36978	Downregulated
K21744	-0.703232	0.0394309	-2.19729	1.40416	Downregulated
K22043	-1.14223	0.00737183	-0.316268	2.13242	Downregulated
K22100	-0.928324	0.00313613	-2.03885	2.50361	Downregulated
K22103	-0.907733	0.0411851	-0.721105	1.38526	Downregulated
K22212	-1.23815	0.00924734	-0.17119	2.03398	Downregulated
K22297	-0.702835	0.0373507	-1.62272	1.4277	Downregulated
K22317	-0.69269	0.0117804	-0.303872	1.92884	Downregulated
K22319	-0.862641	0.0128073	-0.217294	1.89254	Downregulated
K22336	-0.544823	0.0164558	-1.65225	1.78368	Downregulated
K00100	-0.700427	0.0332652	0.817384	1.47801	Downregulated MaAsLin2 / Upregulated log2FC
K00148	-1.0411	0.0497839	0.33673	1.30291	Downregulated MaAsLin2 / Upregulated log2FC
K00220	-0.993916	0.018825	0.894211	1.72526	Downregulated MaAsLin2 / Upregulated log2FC
K00245	-0.500396	0.0389986	0.738944	1.40895	Downregulated MaAsLin2 / Upregulated log2FC
K00436	-0.699922	0.0082289	2.7348	2.08466	Downregulated MaAsLin2 / Upregulated log2FC
K00557	-0.629353	0.0209845	0.0918536	1.6781	Downregulated MaAsLin2 / Upregulated log2FC
K00561	-0.673559	0.0378283	1.31993	1.42218	Downregulated MaAsLin2 / Upregulated log2FC
K00663	-0.878047	0.0361542	0.200535	1.44184	Downregulated MaAsLin2 / Upregulated log2FC
K00853	-0.76224	0.00397776	0.576074	2.40036	Downregulated MaAsLin2 / Upregulated log2FC
K00958	-1.37868	0.00189988	0.727056	2.72127	Downregulated MaAsLin2 / Upregulated log2FC
K01004	-1.10291	0.0282138	0.348373	1.54954	Downregulated MaAsLin2 / Upregulated log2FC
K01138	-0.780915	0.017016	0.653643	1.76914	Downregulated MaAsLin2 / Upregulated log2FC
K01303	-1.15912	0.00912154	1.03466	2.03993	Downregulated MaAsLin2 / Upregulated log2FC
K01450	-1.21694	0.014503	0.743432	1.83854	Downregulated MaAsLin2 / Upregulated log2FC
K01551	-1.20311	0.00484844	0.5573	2.3144	Downregulated MaAsLin2 / Upregulated log2FC
K01577	-0.960411	0.0330626	1.23258	1.48066	Downregulated MaAsLin2 / Upregulated log2FC
K01829	-1.12887	0.030849	0.33079	1.51076	Downregulated MaAsLin2 / Upregulated log2FC
K01846	-1.24019	0.0165689	1.45727	1.78071	Downregulated MaAsLin2 / Upregulated log2FC
K02538	-0.698492	0.00816868	0.196351	2.08785	Downregulated MaAsLin2 / Upregulated log2FC
K02586	-1.09228	0.0102581	0.389972	1.98893	Downregulated MaAsLin2 / Upregulated log2FC
K02592	-1.21684	0.00487639	0.363493	2.3119	Downregulated MaAsLin2 / Upregulated log2FC
K02668	-1.15197	0.00795755	0.962099	2.09922	Downregulated MaAsLin2 / Upregulated log2FC
K03048	-0.673759	0.00746285	0.0149448	2.1271	Downregulated MaAsLin2 / Upregulated log2FC
K03301	-0.58098	0.036106	0.0953681	1.44242	Downregulated MaAsLin2 / Upregulated log2FC
K03346	-0.669982	0.0183751	0.02619	1.73577	Downregulated MaAsLin2 / Upregulated log2FC
K03367	0.565656	0.0447873	1.01846	1.34885	Downregulated MaAsLin2 / Upregulated log2FC
K03388	-0.553718	0.030643	1.07228	1.51367	Downregulated MaAsLin2 / Upregulated log2FC
K03390	-0.628505	0.025095	1.44181	1.60041	Downregulated MaAsLin2 / Upregulated log2FC
K03716	-0.582245	0.0348037	0.170206	1.45837	Downregulated MaAsLin2 / Upregulated log2FC
K03817	-0.867642	0.00493534	0.440033	2.30668	Downregulated MaAsLin2 / Upregulated log2FC
K03932	-0.690743	0.024298	1.39558	1.61443	Downregulated MaAsLin2 / Upregulated log2FC
K04045	-0.672018	0.0367291	0.687468	1.43499	Downregulated MaAsLin2 / Upregulated log2FC
K04107	-1.25665	0.0224055	0.473041	1.64964	Downregulated MaAsLin2 / Upregulated log2FC
K04116	-0.739255	0.0488972	1.96356	1.31072	Downregulated MaAsLin2 / Upregulated log2FC
K04835	-1.09632	0.0301809	1.58737	1.52027	Downregulated MaAsLin2 / Upregulated log2FC
K05580	-0.663259	0.043659	1.61037	1.35993	Downregulated MaAsLin2 / Upregulated log2FC
K05792	-1.30359	0.00323632	0.592406	2.48995	Downregulated MaAsLin2 / Upregulated log2FC
K05793	-0.688723	0.0258509	0.221459	1.58752	Downregulated MaAsLin2 / Upregulated log2FC
K06146	-0.862916	0.00639018	0.166936	2.19449	Downregulated MaAsLin2 / Upregulated log2FC
K06338	-1.09913	0.00669216	0.201028	2.17443	Downregulated MaAsLin2 / Upregulated log2FC
K06370	-0.84436	0.0330953	2.0998	1.48023	Downregulated MaAsLin2 / Upregulated log2FC
K06386	-1.55633	0.000283037	0.664771	3.54816	Downregulated MaAsLin2 / Upregulated log2FC
K06545	-0.971298	0.00379591	0.705375	2.42068	Downregulated MaAsLin2 / Upregulated log2FC
K06880	-0.835144	0.0407699	0.659153	1.38966	Downregulated MaAsLin2 / Upregulated log2FC
K06883	-0.925729	0.0114689	0.442941	1.94048	Downregulated MaAsLin2 / Upregulated log2FC
K06952	-0.725098	0.00797539	0.682648	2.09825	Downregulated MaAsLin2 / Upregulated log2FC
K07158	-0.893624	0.0463775	0.878076	1.33369	Downregulated MaAsLin2 / Upregulated log2FC
K07450	-0.85458	0.0199565	0.256116	1.69992	Downregulated MaAsLin2 / Upregulated log2FC
K07455	-0.815231	0.0267061	0.724719	1.57339	Downregulated MaAsLin2 / Upregulated log2FC
K07777	-0.513548	0.0186216	0.0215169	1.72998	Downregulated MaAsLin2 / Upregulated log2FC
K08085	-0.762774	0.0431235	0.65956	1.36529	Downregulated MaAsLin2 / Upregulated log2FC
K08094	-0.924018	0.048348	0.838558	1.31562	Downregulated MaAsLin2 / Upregulated log2FC
K08357	-0.997223	0.00966269	0.565158	2.0149	Downregulated MaAsLin2 / Upregulated log2FC
K08604	-0.725372	0.00651779	1.45499	2.1859	Downregulated MaAsLin2 / Upregulated log2FC
K08692	-0.5023	0.00827149	1.95246	2.08242	Downregulated MaAsLin2 / Upregulated log2FC
K08838	-0.735224	0.0253231	2.21515	1.59648	Downregulated MaAsLin2 / Upregulated log2FC
K09469	-1.05758	0.020297	0.00452962	1.69257	Downregulated MaAsLin2 / Upregulated log2FC
K09607	-0.976617	0.0280252	1.0755	1.55245	Downregulated MaAsLin2 / Upregulated log2FC
K11779	-1.1179	0.0223695	0.336751	1.65034	Downregulated MaAsLin2 / Upregulated log2FC
K12057	-1.04287	0.0440663	1.26049	1.35589	Downregulated MaAsLin2 / Upregulated log2FC
K12111	-0.739129	0.0479574	0.0183175	1.31914	Downregulated MaAsLin2 / Upregulated log2FC
K12537	-0.807465	0.0197353	0.719628	1.70476	Downregulated MaAsLin2 / Upregulated log2FC
K13005	-0.550912	0.0278286	1.21835	1.55551	Downregulated MaAsLin2 / Upregulated log2FC
K13328	-0.52874	0.00495981	2.23956	2.30454	Downregulated MaAsLin2 / Upregulated log2FC
K13525	-0.921917	0.0324979	0.718253	1.48814	Downregulated MaAsLin2 / Upregulated log2FC
K13677	-0.653488	0.00355922	0.114636	2.44865	Downregulated MaAsLin2 / Upregulated log2FC
K13746	-1.24953	0.000893884	1.45735	3.04872	Downregulated MaAsLin2 / Upregulated log2FC
K13770	-0.653511	0.0478754	1.23045	1.31989	Downregulated MaAsLin2 / Upregulated log2FC
K13799	-1.04609	0.0284332	0.652661	1.54617	Downregulated MaAsLin2 / Upregulated log2FC
K13811	-1.23701	0.0170664	0.491258	1.76786	Downregulated MaAsLin2 / Upregulated log2FC
K13819	-0.758576	0.0365596	1.16671	1.437	Downregulated MaAsLin2 / Upregulated log2FC
K13832	-1.19666	0.0296596	0.626713	1.52783	Downregulated MaAsLin2 / Upregulated log2FC
K13912	-0.963536	0.00402747	0.712874	2.39497	Downregulated MaAsLin2 / Upregulated log2FC
K14026	-0.527648	0.0279753	2.34873	1.55323	Downregulated MaAsLin2 / Upregulated log2FC
K14126	-0.81069	0.015099	3.29486	1.82105	Downregulated MaAsLin2 / Upregulated log2FC
K14127	-0.691998	0.0410723	3.70919	1.38645	Downregulated MaAsLin2 / Upregulated log2FC
K14989	-1.29916	0.0130896	0.235759	1.88307	Downregulated MaAsLin2 / Upregulated log2FC
K15270	-0.64686	0.0481882	1.43338	1.31706	Downregulated MaAsLin2 / Upregulated log2FC
K15429	-0.965183	0.0302133	1.00942	1.5198	Downregulated MaAsLin2 / Upregulated log2FC
K15495	-0.974336	0.00764398	0.615477	2.11668	Downregulated MaAsLin2 / Upregulated log2FC
K15515	-0.591183	0.0448115	0.0538172	1.34861	Downregulated MaAsLin2 / Upregulated log2FC
K15526	-1.10499	0.00354733	0.420686	2.4501	Downregulated MaAsLin2 / Upregulated log2FC
K15915	-0.84227	0.0358179	2.5129	1.4459	Downregulated MaAsLin2 / Upregulated log2FC
K15975	-1.25529	0.0187934	0.333671	1.72599	Downregulated MaAsLin2 / Upregulated log2FC
K16044	-0.637203	0.0163468	0.743646	1.78657	Downregulated MaAsLin2 / Upregulated log2FC
K16150	-0.741266	0.0286163	2.72097	1.54339	Downregulated MaAsLin2 / Upregulated log2FC
K16173	-0.552239	0.040813	0.576986	1.3892	Downregulated MaAsLin2 / Upregulated log2FC
K16248	-0.699537	0.0226756	0.191483	1.64444	Downregulated MaAsLin2 / Upregulated log2FC
K16710	-1.04572	0.00642081	1.51168	2.19241	Downregulated MaAsLin2 / Upregulated log2FC
K16845	-0.675897	0.0399218	0.952653	1.39879	Downregulated MaAsLin2 / Upregulated log2FC
K16849	-0.580574	0.0495706	1.30797	1.30478	Downregulated MaAsLin2 / Upregulated log2FC
K16885	-1.09268	0.00117031	0.522706	2.9317	Downregulated MaAsLin2 / Upregulated log2FC
K16886	-1.20569	0.0194964	0.788908	1.71005	Downregulated MaAsLin2 / Upregulated log2FC
K16887	-1.26451	0.0153872	0.639451	1.81284	Downregulated MaAsLin2 / Upregulated log2FC
K16905	-0.958906	0.0446042	1.25081	1.35062	Downregulated MaAsLin2 / Upregulated log2FC
K17108	-1.38937	0.00144561	1.85292	2.83995	Downregulated MaAsLin2 / Upregulated log2FC
K17489	-0.982735	0.0137124	0.544503	1.86289	Downregulated MaAsLin2 / Upregulated log2FC
K17675	-0.5846	0.0185001	0.365162	1.73283	Downregulated MaAsLin2 / Upregulated log2FC
K17752	-0.632113	0.0334666	0.957334	1.47539	Downregulated MaAsLin2 / Upregulated log2FC
K18009	-1.30315	0.00647644	0.120517	2.18866	Downregulated MaAsLin2 / Upregulated log2FC
K18481	-1.08852	0.0155884	0.392372	1.8072	Downregulated MaAsLin2 / Upregulated log2FC
K18924	-0.643631	0.0479245	1.17666	1.31944	Downregulated MaAsLin2 / Upregulated log2FC
K18925	-0.605795	0.0461371	1.36012	1.33595	Downregulated MaAsLin2 / Upregulated log2FC
K18986	-1.01883	0.00153148	0.25709	2.81489	Downregulated MaAsLin2 / Upregulated log2FC
K19002	-0.503532	0.00295926	0.408854	2.52882	Downregulated MaAsLin2 / Upregulated log2FC
K19005	-0.81065	0.00192921	0.309381	2.71462	Downregulated MaAsLin2 / Upregulated log2FC
K19123	-0.927326	0.0435658	0.398942	1.36085	Downregulated MaAsLin2 / Upregulated log2FC
K19124	-0.994344	0.0246214	1.27715	1.60869	Downregulated MaAsLin2 / Upregulated log2FC
K19125	-0.99477	0.0245647	1.27686	1.60969	Downregulated MaAsLin2 / Upregulated log2FC
K19142	-1.3571	0.0171674	0.267923	1.7653	Downregulated MaAsLin2 / Upregulated log2FC
K19159	-0.624918	0.0222635	1.02846	1.65241	Downregulated MaAsLin2 / Upregulated log2FC
K19268	-1.19574	0.0176845	1.51538	1.75241	Downregulated MaAsLin2 / Upregulated log2FC
K19295	-0.519627	0.0120068	0.125039	1.92057	Downregulated MaAsLin2 / Upregulated log2FC
K19422	-0.595485	0.0144427	0.602115	1.84035	Downregulated MaAsLin2 / Upregulated log2FC
K19694	-0.627295	0.0271858	0.529407	1.56566	Downregulated MaAsLin2 / Upregulated log2FC
K19883	-0.585556	0.0447757	1.019	1.34896	Downregulated MaAsLin2 / Upregulated log2FC
K20373	-0.625047	0.0119525	0.35264	1.92254	Downregulated MaAsLin2 / Upregulated log2FC
K20375	-1.2524	0.00606036	0.64586	2.2175	Downregulated MaAsLin2 / Upregulated log2FC
K20429	-0.906905	0.0035706	1.02313	2.44726	Downregulated MaAsLin2 / Upregulated log2FC
K20485	-1.71901	0.000499433	0.49886	3.30152	Downregulated MaAsLin2 / Upregulated log2FC
K20489	-1.17213	0.00296674	0.725993	2.52772	Downregulated MaAsLin2 / Upregulated log2FC
K20903	-0.571597	0.0407262	1.15526	1.39013	Downregulated MaAsLin2 / Upregulated log2FC
K20904	-0.650307	0.0493897	1.16763	1.30636	Downregulated MaAsLin2 / Upregulated log2FC
K21366	-0.566222	0.0358196	0.115127	1.44588	Downregulated MaAsLin2 / Upregulated log2FC
K21464	-0.89872	0.0263082	0.905813	1.57991	Downregulated MaAsLin2 / Upregulated log2FC
K21558	-0.728394	0.0335806	1.06625	1.47391	Downregulated MaAsLin2 / Upregulated log2FC
K21564	-1.05566	0.0249812	0.607907	1.60239	Downregulated MaAsLin2 / Upregulated log2FC
K21721	-0.676925	0.0252582	0.815236	1.5976	Downregulated MaAsLin2 / Upregulated log2FC
K22233	-0.990535	0.0123829	1.48925	1.90718	Downregulated MaAsLin2 / Upregulated log2FC
K22320	-0.994386	0.0172013	0.529877	1.76444	Downregulated MaAsLin2 / Upregulated log2FC
K00001	-0.178397	0.0748377	0.179182	1.12588	Not Strong
K00019	0.686857	0.125843	0.965614	0.900169	Not Strong
K00035	0.475051	0.157708	1.66384	0.802147	Not Strong
K00065	-0.313371	0.0717549	0.809117	1.14415	Not Strong
K00094	-0.413712	0.140934	1.84613	0.850985	Not Strong
K00096	-0.290747	0.146265	0.95433	0.83486	Not Strong
K00128	-0.17321	0.0637124	0.199399	1.19578	Not Strong
K00131	-0.306297	0.105312	0.00627506	0.977523	Not Strong
K00141	0.485331	0.11561	1.30242	0.937004	Not Strong
K00162	-0.439409	0.0964276	0.0145942	1.0158	Not Strong
K00246	-0.468969	0.149649	0.374356	0.824927	Not Strong
K00247	-0.661233	0.113997	-0.0529477	0.943108	Not Strong
K00254	-0.211493	0.134454	0.356211	0.871425	Not Strong
K00256	0.408091	0.0861252	1.34689	1.06487	Not Strong
K00257	-0.421251	0.13535	-3.25447	0.86854	Not Strong
K00288	0.634522	0.0677668	-1.19238	1.16898	Not Strong
K00301	-0.330351	0.138168	-2.02248	0.859592	Not Strong
K00390	-0.174447	0.136166	-0.424694	0.865931	Not Strong
K00395	-0.321807	0.0966298	0.41284	1.01489	Not Strong
K00433	-0.465093	0.0199747	-0.188297	1.69952	Not Strong
K00442	-0.41215	0.122057	3.63898	0.913437	Not Strong
K00448	0.598036	0.0707503	1.72938	1.15027	Not Strong
K00455	0.477474	0.140796	0.91783	0.851411	Not Strong
K00476	0.478666	0.148698	0.998408	0.827694	Not Strong
K00480	0.535805	0.158908	1.80923	0.798855	Not Strong
K00518	-0.523399	0.0920741	-0.194496	1.03586	Not Strong
K00527	-0.61412	0.0852624	-0.306059	1.06924	Not Strong
K00547	-0.177196	0.101748	-0.0805823	0.992474	Not Strong
K00556	-0.256588	0.14034	0.439646	0.852819	Not Strong
K00560	-0.146192	0.0485764	0.137282	1.31357	Not Strong
K00563	-0.130959	0.15621	-0.158883	0.806291	Not Strong
K00564	-0.344087	0.065438	-0.0486423	1.18417	Not Strong
K00571	-0.155219	0.0901902	0.257357	1.04484	Not Strong
K00575	-0.212152	0.0679342	-0.980336	1.16791	Not Strong
K00627	-0.304259	0.0572274	-0.174575	1.2424	Not Strong
K00662	-0.518104	0.12019	-0.660691	0.920132	Not Strong
K00687	-0.55045	0.0698543	-0.399604	1.15581	Not Strong
K00689	-0.697524	0.13431	-0.438825	0.871892	Not Strong
K00690	-0.298703	0.110941	0.49442	0.954907	Not Strong
K00696	-0.390401	0.0480802	2.05327	1.31803	Not Strong
K00712	-0.647859	0.0613364	-0.387265	1.21228	Not Strong
K00754	-0.492901	0.0263405	1.28492	1.57938	Not Strong
K00756	-0.183382	0.0435746	-0.785105	1.36077	Not Strong
K00758	-0.212511	0.0304198	-0.801817	1.51684	Not Strong
K00808	-0.401767	0.0172878	2.15321	1.76226	Not Strong
K00813	-0.429067	0.102309	0.787959	0.990086	Not Strong
K00814	-0.311846	0.112929	-3.70335	0.947194	Not Strong
K00823	-0.379733	0.0617135	0.374419	1.20962	Not Strong
K00830	-0.294007	0.0474568	0.257162	1.3237	Not Strong
K00841	-0.408046	0.103124	-0.683185	0.986639	Not Strong
K00880	0.478284	0.159749	1.1016	0.796563	Not Strong
K00885	-0.539462	0.135023	1.57574	0.869592	Not Strong
K00886	-0.460341	0.0888639	0.959349	1.05127	Not Strong
K00887	-0.184425	0.107258	0.455616	0.969571	Not Strong
K00947	-0.324153	0.0772373	0.163567	1.11217	Not Strong
K00955	-0.213529	0.0616169	0.0585235	1.2103	Not Strong
K00960	-0.452061	0.133439	1.15342	0.874717	Not Strong
K01011	-0.313277	0.115595	-0.580414	0.93706	Not Strong
K01023	-0.242963	0.11232	-1.67645	0.949542	Not Strong
K01055	-0.390946	0.0826931	-0.227341	1.08253	Not Strong
K01066	-0.378174	0.0109533	-0.321082	1.96046	Not Strong
K01069	-0.362258	0.0466034	-0.336607	1.33158	Not Strong
K01077	-0.166305	0.094946	0.813618	1.02252	Not Strong
K01090	-0.715665	0.0581832	0.415753	1.2352	Not Strong
K01128	0.596676	0.109408	3.87946	0.960952	Not Strong
K01150	-0.461466	0.105068	0.719767	0.978528	Not Strong
K01156	-0.325307	0.00781318	0.839538	2.10717	Not Strong
K01169	0.425542	0.0752488	1.82551	1.1235	Not Strong
K01179	-0.152912	0.100636	0.184752	0.997245	Not Strong
K01181	-0.269454	0.0267988	-0.00570143	1.57188	Not Strong
K01183	-0.267103	0.0441842	0.555099	1.35473	Not Strong
K01191	-0.206273	0.11748	0.525413	0.930035	Not Strong
K01192	-0.208263	0.0935326	0.953668	1.02904	Not Strong
K01198	-0.162414	0.109666	0.185483	0.959927	Not Strong
K01214	-0.147799	0.120046	-0.45191	0.920652	Not Strong
K01218	-0.29337	0.0658973	1.17636	1.18113	Not Strong
K01220	-0.896087	0.0664669	-0.145587	1.17739	Not Strong
K01226	-0.293688	0.0768012	-0.250257	1.11463	Not Strong
K01227	-0.392055	0.0424847	0.143216	1.37177	Not Strong
K01233	-0.619843	0.08123	0.245884	1.09028	Not Strong
K01252	-0.717962	0.109009	-1.02791	0.962538	Not Strong
K01256	-0.254912	0.100964	0.408819	0.995832	Not Strong
K01259	-0.268446	0.132556	0.363668	0.8776	Not Strong
K01271	-0.151773	0.127356	-0.334648	0.894979	Not Strong
K01342	-0.709745	0.0731019	-2.84589	1.13607	Not Strong
K01356	-0.109023	0.125565	-0.384611	0.901133	Not Strong
K01392	-0.487123	0.0595506	0.747686	1.22511	Not Strong
K01421	-0.145735	0.10618	-0.178175	0.973959	Not Strong
K01442	-0.135992	0.0904558	0.225404	1.04356	Not Strong
K01488	-0.310949	0.0197422	0.198663	1.7046	Not Strong
K01507	-0.259526	0.0214818	0.488154	1.66793	Not Strong
K01515	-0.132362	0.0579889	0.14105	1.23665	Not Strong
K01535	-0.729794	0.11304	-1.37226	0.946767	Not Strong
K01589	-0.275385	0.0329903	-0.533035	1.48161	Not Strong
K01597	-0.517265	0.0899625	-0.643894	1.04594	Not Strong
K01621	-0.231989	0.0740627	-0.552427	1.1304	Not Strong
K01679	-0.265908	0.0556894	0.632344	1.25423	Not Strong
K01683	-0.450882	0.128609	-0.247414	0.890729	Not Strong
K01696	-0.115867	0.134717	0.000674302	0.870578	Not Strong
K01728	-0.543131	0.159281	0.0752793	0.797836	Not Strong
K01739	-0.259819	0.0111084	-0.634603	1.95435	Not Strong
K01760	-0.277755	0.0119966	-0.448855	1.92094	Not Strong
K01781	0.638666	0.0920222	2.20076	1.03611	Not Strong
K01799	0.553421	0.143247	1.75462	0.843916	Not Strong
K01807	-0.215402	0.0999949	0.266744	1.00002	Not Strong
K01811	-0.164576	0.082349	0.652989	1.08434	Not Strong
K01826	0.727318	0.122683	0.702446	0.911216	Not Strong
K01834	-0.230463	0.0680226	0.655777	1.16735	Not Strong
K01838	-0.420232	0.0153405	0.152869	1.81416	Not Strong
K01852	-0.32988	0.128668	2.29974	0.89053	Not Strong
K01912	-0.147051	0.117567	0.253838	0.929715	Not Strong
K01916	-0.237863	0.0764635	0.307583	1.11655	Not Strong
K01926	-0.12169	0.0966492	0.039041	1.0148	Not Strong
K01990	-0.113868	0.11361	-0.17432	0.944582	Not Strong
K01992	-0.112191	0.109958	-0.111336	0.958772	Not Strong
K02003	-0.118362	0.0871062	-0.123678	1.05995	Not Strong
K02004	-0.114921	0.09756	-0.0148585	1.01073	Not Strong
K02028	-0.117242	0.0940326	-0.109033	1.02672	Not Strong
K02029	-0.107738	0.136188	-0.238877	0.86586	Not Strong
K02036	-0.11116	0.103023	0.0457814	0.987067	Not Strong
K02037	-0.0995971	0.124015	0.071411	0.906525	Not Strong
K02038	-0.101639	0.131912	0.0639509	0.879716	Not Strong
K02040	-0.0918696	0.158287	0.292179	0.800555	Not Strong
K02041	-0.431555	0.0149794	0.787624	1.82451	Not Strong
K02042	-0.430885	0.0131697	0.714691	1.88042	Not Strong
K02044	-0.463867	0.00608886	0.714596	2.21546	Not Strong
K02045	-0.227626	0.129615	0.421605	0.887344	Not Strong
K02046	-0.279938	0.108369	0.415209	0.965096	Not Strong
K02047	-0.283815	0.102828	0.413298	0.987888	Not Strong
K02048	-0.250661	0.135681	0.462855	0.867481	Not Strong
K02056	-0.142264	0.0690278	-0.276019	1.16098	Not Strong
K02057	-0.111923	0.154341	-0.25308	0.811518	Not Strong
K02058	-0.319775	0.00224994	-0.33369	2.64783	Not Strong
K02072	-0.104411	0.143781	-0.235844	0.8423	Not Strong
K02079	-0.53562	0.103271	1.94168	0.986021	Not Strong
K02099	-0.213334	0.0839916	-0.498474	1.07576	Not Strong
K02100	-0.423099	0.0306563	1.47344	1.51348	Not Strong
K02107	0.41808	0.114164	-0.777404	0.942471	Not Strong
K02109	-0.0989098	0.146786	0.198743	0.833316	Not Strong
K02119	0.168885	0.138698	-0.202743	0.857929	Not Strong
K02122	0.168786	0.137647	-0.202374	0.861232	Not Strong
K02182	-0.561797	0.132789	0.432345	0.876838	Not Strong
K02193	-0.249089	0.144891	0.46184	0.83896	Not Strong
K02221	-0.211657	0.0888211	-0.00954744	1.05148	Not Strong
K02241	-0.639045	0.0612488	0.118151	1.2129	Not Strong
K02243	-0.396589	0.157599	-0.517736	0.802446	Not Strong
K02244	-0.60624	0.113531	-0.0201122	0.944886	Not Strong
K02247	-0.403979	0.118807	2.89638	0.925157	Not Strong
K02250	-0.650929	0.126758	1.48164	0.897026	Not Strong
K02317	-0.500452	0.155729	1.08533	0.807629	Not Strong
K02348	-0.328155	0.110375	-0.293884	0.957128	Not Strong
K02364	-0.606685	0.137456	0.474764	0.861836	Not Strong
K02387	-0.309038	0.0168179	-1.09296	1.77423	Not Strong
K02388	-0.314575	0.013511	-1.03997	1.86931	Not Strong
K02389	-0.303369	0.0180066	-0.955173	1.74457	Not Strong
K02390	-0.323874	0.0165535	-1.10824	1.78111	Not Strong
K02392	-0.319135	0.0158772	-1.12085	1.79923	Not Strong
K02396	-0.312416	0.0248027	-0.987106	1.6055	Not Strong
K02397	-0.310534	0.0143147	-1.1314	1.84422	Not Strong
K02398	-0.300883	0.0287895	-0.806299	1.54077	Not Strong
K02400	-0.297662	0.0172889	-1.00863	1.76223	Not Strong
K02401	-0.325725	0.00724371	-1.02258	2.14004	Not Strong
K02405	-0.275916	0.025227	-0.890197	1.59813	Not Strong
K02406	-0.317738	0.0349154	-0.824697	1.45698	Not Strong
K02407	-0.333266	0.0190245	-0.942578	1.72069	Not Strong
K02408	-0.408657	0.00331167	-0.827646	2.47995	Not Strong
K02409	-0.304084	0.0154946	-1.0519	1.80982	Not Strong
K02410	-0.309882	0.0132736	-1.05764	1.87701	Not Strong
K02411	-0.351111	0.00678537	-1.07836	2.16843	Not Strong
K02412	-0.326218	0.00686995	-1.05635	2.16305	Not Strong
K02413	-0.307235	0.0269683	-1.08382	1.56915	Not Strong
K02414	-0.310859	0.0244135	-0.817147	1.61237	Not Strong
K02415	-0.332401	0.0202338	-0.676177	1.69392	Not Strong
K02416	-0.309848	0.0136619	-1.0722	1.86449	Not Strong
K02417	-0.305254	0.0138835	-1.05154	1.8575	Not Strong
K02418	-0.33104	0.00909593	-1.17763	2.04115	Not Strong
K02419	-0.305249	0.0154648	-1.06233	1.81066	Not Strong
K02420	-0.305733	0.0153351	-1.06259	1.81431	Not Strong
K02421	-0.31819	0.01087	-1.01461	1.96377	Not Strong
K02422	-0.350596	0.0111634	-1.06804	1.9522	Not Strong
K02440	-0.26981	0.0230202	-0.31883	1.63789	Not Strong
K02441	-0.245511	0.0573385	-0.410202	1.24155	Not Strong
K02463	0.686981	0.144306	0.804906	0.840716	Not Strong
K02487	-0.703422	0.109641	0.686026	0.960028	Not Strong
K02488	-0.936615	0.0520761	1.00383	1.28336	Not Strong
K02489	-0.939997	0.0704438	2.43316	1.15216	Not Strong
K02491	-0.44576	0.110449	-0.199911	0.956838	Not Strong
K02511	0.633153	0.0843456	1.3877	1.07394	Not Strong
K02526	-0.414377	0.118051	0.112727	0.92793	Not Strong
K02531	-0.751037	0.101195	-0.380227	0.994842	Not Strong
K02545	-0.939448	0.064049	0.460639	1.19349	Not Strong
K02554	0.636019	0.0916504	1.98638	1.03787	Not Strong
K02556	-0.249172	0.0368172	-0.999753	1.43395	Not Strong
K02557	-0.175643	0.116692	-0.328162	0.93296	Not Strong
K02568	-0.609398	0.111172	1.51583	0.954005	Not Strong
K02569	-0.404916	0.149229	1.29263	0.826145	Not Strong
K02584	-0.620153	0.119478	0.796865	0.922711	Not Strong
K02595	-0.391549	0.131305	0.259835	0.881719	Not Strong
K02597	-0.632902	0.147023	0.489694	0.832614	Not Strong
K02609	0.693808	0.138173	0.970998	0.859576	Not Strong
K02610	0.714369	0.115464	1.2454	0.937555	Not Strong
K02611	0.693221	0.138071	0.963964	0.859897	Not Strong
K02612	0.6564	0.160652	0.985692	0.794113	Not Strong
K02618	0.630489	0.0577882	2.42135	1.23816	Not Strong
K02651	0.405598	0.13773	1.16971	0.860971	Not Strong
K02654	-0.128023	0.127773	-0.163665	0.893559	Not Strong
K02656	-0.798042	0.0798546	-0.748063	1.0977	Not Strong
K02662	-0.385874	0.00986209	-0.298158	2.00603	Not Strong
K02679	-0.541612	0.15864	0.791798	0.799588	Not Strong
K02690	-0.330076	0.119992	2.01327	0.920846	Not Strong
K02749	-0.347544	0.0462455	-0.0547979	1.33493	Not Strong
K02750	-0.347544	0.0462455	-0.0547979	1.33493	Not Strong
K02761	-0.233861	0.120747	-0.335667	0.918122	Not Strong
K02777	-0.160878	0.124198	-0.437614	0.905884	Not Strong
K02798	-0.341023	0.0424031	-0.740362	1.3726	Not Strong
K02840	-0.763142	0.0933999	-1.02035	1.02965	Not Strong
K02854	-0.859608	0.054485	0.0619688	1.26372	Not Strong
K02855	-0.655572	0.138134	0.0310134	0.859698	Not Strong
K02913	-0.115864	0.10948	0.479714	0.960664	Not Strong
K02970	-0.0980306	0.143924	0.207934	0.841866	Not Strong
K03073	-0.09626	0.156429	0.0725775	0.805682	Not Strong
K03100	-0.108108	0.120129	0.269941	0.920353	Not Strong
K03151	-0.125457	0.108911	-0.248689	0.962929	Not Strong
K03191	-0.470101	0.139992	0.0348331	0.853897	Not Strong
K03198	-0.382559	0.154536	-0.0512532	0.810969	Not Strong
K03201	-0.644418	0.142823	1.74733	0.845201	Not Strong
K03218	-0.0968832	0.15776	0.139566	0.802002	Not Strong
K03224	-0.324498	0.0114454	-1.19795	1.94137	Not Strong
K03284	-0.106358	0.132725	0.226116	0.877046	Not Strong
K03290	-0.834521	0.0644373	-0.253982	1.19086	Not Strong
K03293	-0.34057	0.066357	-0.413365	1.17811	Not Strong
K03294	-0.179913	0.102897	0.355724	0.987596	Not Strong
K03298	-0.594756	0.0675923	0.162524	1.1701	Not Strong
K03316	-0.237329	0.155519	-0.107996	0.808216	Not Strong
K03337	-0.320597	0.0538686	0.114809	1.26866	Not Strong
K03385	-0.220124	0.158465	0.96457	0.800066	Not Strong
K03389	-0.465458	0.0621687	1.17711	1.20643	Not Strong
K03406	-0.308141	0.0262528	-1.12088	1.58082	Not Strong
K03407	-0.288701	0.0218998	-1.31493	1.65956	Not Strong
K03408	-0.314147	0.0268483	-0.913717	1.57108	Not Strong
K03409	-0.519115	0.11919	-1.07112	0.92376	Not Strong
K03410	-0.239771	0.0826778	-1.22024	1.08261	Not Strong
K03411	-0.223062	0.105781	-1.1601	0.975594	Not Strong
K03412	-0.263929	0.0314759	-1.1678	1.50202	Not Strong
K03415	-0.469305	0.00761885	-1.19382	2.11811	Not Strong
K03444	-0.520561	0.0644786	1.76051	1.19058	Not Strong
K03459	-0.446753	0.11363	-0.615429	0.944505	Not Strong
K03464	0.516602	0.095221	1.24006	1.02127	Not Strong
K03466	-0.0987226	0.149815	0.261854	0.824445	Not Strong
K03483	-0.278551	0.157662	-0.0160275	0.802274	Not Strong
K03486	-0.273209	0.131061	-0.248878	0.882527	Not Strong
K03493	0.594027	0.0790837	0.614958	1.10191	Not Strong
K03519	-0.660329	0.0755261	0.400167	1.1219	Not Strong
K03532	-0.472391	0.159539	1.69666	0.797133	Not Strong
K03563	-0.302527	0.0202349	-1.12533	1.6939	Not Strong
K03574	-0.116182	0.127365	-0.00435073	0.89495	Not Strong
K03581	-0.112819	0.125626	-0.0493457	0.900919	Not Strong
K03594	-0.26609	0.0864213	0.13725	1.06338	Not Strong
K03604	-0.182348	0.0822648	0.20701	1.08479	Not Strong
K03671	-0.0957773	0.158912	0.299346	0.798842	Not Strong
K03697	-0.187385	0.0907744	-0.117912	1.04204	Not Strong
K03698	-0.136587	0.134557	-0.240558	0.871095	Not Strong
K03704	-0.13376	0.122578	-0.433495	0.911586	Not Strong
K03709	-0.285387	0.0648739	-0.0562498	1.18793	Not Strong
K03722	-0.18724	0.101676	-0.302154	0.992783	Not Strong
K03724	-0.245196	0.122656	0.154746	0.91131	Not Strong
K03733	-0.152051	0.0337837	0.107998	1.47129	Not Strong
K03758	-0.49584	0.0268869	0.426007	1.57046	Not Strong
K03769	-0.212021	0.115039	-0.0286566	0.939154	Not Strong
K03778	-0.152948	0.0658153	-0.225567	1.18167	Not Strong
K03789	-0.163644	0.0434511	-0.0332725	1.362	Not Strong
K03790	-0.148778	0.0784236	-0.422581	1.10555	Not Strong
K03793	0.555446	0.119097	1.70036	0.924099	Not Strong
K03800	-0.177685	0.146926	0.417819	0.832903	Not Strong
K03813	-0.389332	0.122394	1.48048	0.912239	Not Strong
K03816	-0.103908	0.123676	-0.00778027	0.907713	Not Strong
K03819	-0.587948	0.12778	0.434873	0.893538	Not Strong
K03820	-0.268543	0.0426947	0.101728	1.36963	Not Strong
K03924	-0.16454	0.0525017	0.219342	1.27983	Not Strong
K03931	-0.329962	0.127482	1.06916	0.89455	Not Strong
K03969	-0.238647	0.137578	0.0845486	0.86145	Not Strong
K03973	-0.183855	0.0789217	0.425409	1.1028	Not Strong
K03976	-0.101134	0.13868	0.0995025	0.857986	Not Strong
K04018	-0.579304	0.11761	1.52994	0.929557	Not Strong
K04028	0.218332	0.139394	0.506173	0.855755	Not Strong
K04031	0.219937	0.150291	0.491871	0.823068	Not Strong
K04042	-0.124527	0.0875868	-0.119437	1.05756	Not Strong
K04061	-0.251189	0.0661327	-1.06153	1.17958	Not Strong
K04072	-0.163001	0.102851	-0.172878	0.987792	Not Strong
K04074	-0.133216	0.128038	-0.363319	0.892663	Not Strong
K04087	-0.226138	0.10731	0.60717	0.969362	Not Strong
K04099	0.504323	0.123566	0.977279	0.908102	Not Strong
K04100	-0.285517	0.160094	-0.660952	0.795624	Not Strong
K04113	-0.273125	0.151559	0.47468	0.819419	Not Strong
K04343	0.548203	0.132728	1.52376	0.877039	Not Strong
K04487	-0.123052	0.106531	-0.234966	0.972523	Not Strong
K04496	-0.423589	0.147634	-2.25786	0.830813	Not Strong
K04562	-0.269611	0.102511	-0.707736	0.989228	Not Strong
K04566	-0.614864	0.0578124	1.34335	1.23798	Not Strong
K04641	-0.379751	0.109644	-9.15654	0.960015	Not Strong
K04748	-0.640373	0.119283	2.29671	0.923421	Not Strong
K04750	-0.477	0.0917061	0.915418	1.0376	Not Strong
K05297	-0.333412	0.0992704	0.697643	1.00318	Not Strong
K05299	-0.475815	0.155534	-0.856805	0.808175	Not Strong
K05350	-0.282058	0.0257743	-0.162687	1.58881	Not Strong
K05365	-0.600171	0.068436	0.353923	1.16472	Not Strong
K05384	-0.354669	0.0618043	2.90228	1.20898	Not Strong
K05540	-0.128896	0.0957201	-0.226587	1.019	Not Strong
K05549	0.443236	0.117887	1.13302	0.928535	Not Strong
K05550	0.436481	0.104376	1.12848	0.981401	Not Strong
K05576	-0.58835	0.0967618	1.72532	1.0143	Not Strong
K05770	-0.225938	0.10468	0.672641	0.980137	Not Strong
K05783	0.669593	0.0569105	0.125079	1.24481	Not Strong
K05791	-0.779086	0.148002	0.526844	0.829731	Not Strong
K05803	-0.56387	0.119708	-0.979557	0.921876	Not Strong
K05818	0.425243	0.122697	0.595939	0.911168	Not Strong
K05822	-0.294692	0.150751	-0.714865	0.82174	Not Strong
K05823	-0.449328	0.0326449	-0.611556	1.48618	Not Strong
K05828	-0.496627	0.0798717	3.58722	1.09761	Not Strong
K05829	-0.69507	0.0702072	1.65839	1.15362	Not Strong
K05830	-0.560379	0.0838416	3.09634	1.07654	Not Strong
K05844	-0.482562	0.0331638	-1.57861	1.47934	Not Strong
K05873	-0.575741	0.10536	-0.74322	0.977323	Not Strong
K05910	-0.786049	0.0983973	-1.01118	1.00702	Not Strong
K05946	-0.133166	0.111575	-0.191306	0.952431	Not Strong
K05979	-0.557432	0.10387	1.33791	0.983511	Not Strong
K06015	-0.319415	0.0769349	0.594011	1.11388	Not Strong
K06022	-0.407697	0.142472	1.41196	0.846272	Not Strong
K06045	0.963319	0.0505298	2.95529	1.29645	Not Strong
K06155	-0.234513	0.151158	-0.299664	0.820569	Not Strong
K06156	-0.342149	0.0799127	-0.367844	1.09738	Not Strong
K06157	-0.412269	0.037836	-0.325142	1.4221	Not Strong
K06218	-0.237725	0.0978729	0.0732672	1.00934	Not Strong
K06296	-0.400367	0.138896	-0.000710162	0.857309	Not Strong
K06305	-0.567144	0.159214	0.804715	0.798018	Not Strong
K06309	-0.529119	0.123519	1.69178	0.908266	Not Strong
K06327	-0.425992	0.11475	2.03741	0.940248	Not Strong
K06328	-0.737102	0.0554383	0.988536	1.25619	Not Strong
K06343	-0.783853	0.0624174	1.50633	1.20469	Not Strong
K06344	-0.866118	0.0534125	1.07005	1.27236	Not Strong
K06348	-0.730517	0.0775939	2.97313	1.11017	Not Strong
K06401	-0.86407	0.0676826	0.937649	1.16952	Not Strong
K06411	-0.16989	0.131214	-0.143726	0.882018	Not Strong
K06420	-0.587951	0.133167	-4.6399	0.875602	Not Strong
K06426	-0.804786	0.0839057	0.666034	1.07621	Not Strong
K06436	-0.513438	0.151359	-0.789182	0.819993	Not Strong
K06580	-0.384681	0.129252	-1.37979	0.888561	Not Strong
K06596	-0.566687	0.140078	0.241906	0.853629	Not Strong
K06603	-0.487859	0.0373529	-0.870957	1.42768	Not Strong
K06606	0.445011	0.107316	0.342505	0.969334	Not Strong
K06714	0.294018	0.151176	0.455709	0.820518	Not Strong
K06718	-1.04608	0.0732563	0.901419	1.13516	Not Strong
K06886	0.551704	0.136277	1.41908	0.865577	Not Strong
K06888	-0.554703	0.0989673	-1.70516	1.00451	Not Strong
K06904	-0.462473	0.0227612	-0.245132	1.6428	Not Strong
K06905	-0.413173	0.156942	0.831177	0.804261	Not Strong
K06908	-0.351959	0.129908	0.746918	0.886366	Not Strong
K06910	-0.213239	0.130869	-0.319266	0.883162	Not Strong
K06915	-0.41435	0.00581934	0.898597	2.23513	Not Strong
K06926	-0.296269	0.0157565	0.297488	1.80254	Not Strong
K06928	-0.493546	0.137158	0.638095	0.862777	Not Strong
K06945	-0.556276	0.12444	0.296751	0.905041	Not Strong
K06946	-0.748582	0.0805476	-0.0385098	1.09395	Not Strong
K06951	-0.472604	0.124844	-0.263541	0.903633	Not Strong
K06966	-0.135197	0.0783439	0.542789	1.106	Not Strong
K06973	-0.112093	0.159478	0.141967	0.797298	Not Strong
K06974	-0.616253	0.0974665	1.59323	1.01114	Not Strong
K06977	-0.815219	0.0780596	-0.837157	1.10757	Not Strong
K06988	-0.581737	0.102572	-0.149949	0.988972	Not Strong
K06999	-0.368664	0.149983	0.025208	0.823959	Not Strong
K07013	-0.570472	0.0903544	1.45249	1.04405	Not Strong
K07014	-0.655288	0.0976501	0.561119	1.01033	Not Strong
K07027	-0.120353	0.102706	0.205758	0.988405	Not Strong
K07029	-0.237068	0.0362115	-0.328306	1.44115	Not Strong
K07033	-0.161019	0.146797	0.12305	0.833282	Not Strong
K07034	-0.430077	0.132268	-0.446075	0.878544	Not Strong
K07038	-0.332686	0.106942	-0.214374	0.970851	Not Strong
K07045	-0.175365	0.0767524	0.207027	1.11491	Not Strong
K07052	-0.147278	0.0495636	-0.118429	1.30484	Not Strong
K07061	0.597356	0.159357	2.26705	0.797629	Not Strong
K07097	-0.739447	0.129809	1.9158	0.886697	Not Strong
K07109	-0.397887	0.123936	0.687125	0.906803	Not Strong
K07124	-0.116988	0.139935	-0.411852	0.854074	Not Strong
K07162	-0.307984	0.075572	0.418724	1.12164	Not Strong
K07220	-0.16493	0.122416	0.422398	0.912161	Not Strong
K07230	-0.410145	0.134875	-0.102779	0.870067	Not Strong
K07250	-0.408791	0.00830081	-1.14483	2.08088	Not Strong
K07260	-0.184621	0.0401319	-0.40029	1.39651	Not Strong
K07266	-0.678336	0.0998362	1.15239	1.00071	Not Strong
K07272	-0.505557	0.0805999	-0.581504	1.09367	Not Strong
K07284	-0.157048	0.0874323	-0.55909	1.05833	Not Strong
K07291	-0.538758	0.139166	2.3813	0.856466	Not Strong
K07300	-0.456566	0.153524	-1.56745	0.813824	Not Strong
K07301	-0.140142	0.140413	-0.144079	0.852592	Not Strong
K07304	-0.223211	0.0195203	0.48522	1.70951	Not Strong
K07307	-0.29107	0.0846616	0.464749	1.07231	Not Strong
K07315	-0.346167	0.0150557	0.167022	1.8223	Not Strong
K07316	-0.174607	0.135497	0.788926	0.868071	Not Strong
K07334	-0.388947	0.157962	1.34921	0.801446	Not Strong
K07335	-0.141397	0.107079	-0.182586	0.970297	Not Strong
K07337	-0.558043	0.154152	0.453393	0.812051	Not Strong
K07339	-0.580018	0.138242	-1.36643	0.85936	Not Strong
K07344	-0.591418	0.137762	1.19156	0.860871	Not Strong
K07351	0.62596	0.0592008	2.11073	1.22767	Not Strong
K07353	0.47327	0.13224	2.23284	0.878637	Not Strong
K07354	0.438704	0.159982	2.12302	0.795929	Not Strong
K07355	0.438704	0.159982	2.12302	0.795929	Not Strong
K07356	0.438704	0.159982	2.12302	0.795929	Not Strong
K07358	0.439797	0.108138	1.8269	0.966024	Not Strong
K07404	-0.152589	0.110464	0.398801	0.95678	Not Strong
K07451	-0.217077	0.120969	0.456024	0.917325	Not Strong
K07453	-0.349117	0.0834153	0.899909	1.07875	Not Strong
K07454	-0.717599	0.102658	2.51951	0.988607	Not Strong
K07457	-0.75622	0.0602352	-0.281648	1.22015	Not Strong
K07476	-0.863571	0.135864	0.461314	0.866895	Not Strong
K07477	-0.373978	0.0666598	4.16378	1.17614	Not Strong
K07494	-0.709785	0.100331	0.987455	0.998563	Not Strong
K07497	-0.135114	0.113314	-0.382178	0.945715	Not Strong
K07516	0.756383	0.12461	1.19826	0.904446	Not Strong
K07533	-0.176161	0.0884582	-0.723977	1.05326	Not Strong
K07559	-0.297348	0.144668	0.752236	0.839628	Not Strong
K07586	-0.364819	0.0236323	0.496781	1.62649	Not Strong
K07641	-0.563423	0.158244	0.873495	0.800674	Not Strong
K07652	-0.207945	0.144712	-0.719446	0.839497	Not Strong
K07668	-0.167273	0.140746	-0.268128	0.851564	Not Strong
K07684	-0.38564	0.159957	0.137715	0.795997	Not Strong
K07694	-0.431066	0.0234369	0.197624	1.6301	Not Strong
K07695	-0.224741	0.0497877	-0.756268	1.30288	Not Strong
K07706	-0.462553	0.00492809	-1.54829	2.30732	Not Strong
K07707	-0.43701	0.0237134	-1.16566	1.62501	Not Strong
K07708	-0.31891	0.125204	0.543576	0.902383	Not Strong
K07714	-0.586409	0.100558	0.516531	0.997585	Not Strong
K07723	-0.474772	0.122485	-0.603747	0.911916	Not Strong
K07746	-0.730424	0.0730916	0.980427	1.13613	Not Strong
K07752	-0.342496	0.0706515	2.61379	1.15088	Not Strong
K07755	-0.591268	0.0753176	-0.310145	1.1231	Not Strong
K07794	-1.02629	0.0708446	0.921902	1.14969	Not Strong
K07800	-0.780225	0.050682	0.556109	1.29515	Not Strong
K07804	-0.509204	0.0818184	-2.0981	1.08715	Not Strong
K07823	0.530029	0.0723474	1.95545	1.14058	Not Strong
K07978	-0.551396	0.137343	0.554257	0.862194	Not Strong
K08164	-0.56091	0.1392	1.02205	0.856362	Not Strong
K08170	0.645535	0.149242	2.07631	0.826109	Not Strong
K08174	-0.643884	0.0559855	-1.91807	1.25192	Not Strong
K08196	-0.666429	0.138349	-1.35683	0.859024	Not Strong
K08281	-0.139457	0.154602	0.0297926	0.810786	Not Strong
K08299	-0.428366	0.153308	-0.773377	0.814437	Not Strong
K08300	-0.269624	0.111751	0.586662	0.951747	Not Strong
K08325	-0.281503	0.0938109	0.964169	1.02775	Not Strong
K08358	-0.585656	0.104606	-1.3808	0.980442	Not Strong
K08651	-0.56488	0.0527507	-2.47266	1.27777	Not Strong
K08688	-0.737524	0.0858741	-0.0431461	1.06614	Not Strong
K08724	-0.426809	0.0888296	-0.194115	1.05144	Not Strong
K08728	-0.739263	0.122451	-0.109543	0.912038	Not Strong
K08776	-0.563615	0.127788	-0.23898	0.89351	Not Strong
K08966	-0.491447	0.159917	1.00474	0.796105	Not Strong
K08973	0.759015	0.0749581	1.45951	1.12518	Not Strong
K08974	-0.249281	0.0166489	0.126421	1.77861	Not Strong
K09000	-0.597645	0.116704	1.92759	0.932913	Not Strong
K09136	-0.467309	0.0826915	-0.339673	1.08254	Not Strong
K09138	-0.473259	0.137272	-0.689723	0.862418	Not Strong
K09141	-0.483862	0.0861949	-0.793159	1.06452	Not Strong
K09143	-0.430405	0.0428439	3.21892	1.36811	Not Strong
K09146	-0.307776	0.0940539	-4.3381	1.02662	Not Strong
K09459	-0.562727	0.0734411	0.329421	1.13406	Not Strong
K09685	-0.304827	0.127725	-0.232236	0.893725	Not Strong
K09702	-0.278258	0.0782127	0.789166	1.10672	Not Strong
K09705	-0.445002	0.0285557	0.137626	1.54431	Not Strong
K09740	-0.537059	0.156799	1.90562	0.804658	Not Strong
K09749	-0.334019	0.0725465	-1.13753	1.13938	Not Strong
K09766	-0.438829	0.06536	-0.896503	1.18469	Not Strong
K09770	-0.436523	0.0517406	-0.949686	1.28617	Not Strong
K09795	-0.74444	0.0836669	0.757167	1.07745	Not Strong
K09799	-0.695935	0.101392	0.528032	0.993996	Not Strong
K09805	-0.574046	0.0985607	1.3877	1.0063	Not Strong
K09809	-0.221074	0.0404953	-0.129176	1.3926	Not Strong
K09818	-0.660056	0.139637	-0.580573	0.854998	Not Strong
K09819	-0.658239	0.115956	-0.601013	0.935707	Not Strong
K09820	-0.239339	0.15691	0.116939	0.804349	Not Strong
K09835	-0.442968	0.0890414	2.51484	1.05041	Not Strong
K09900	-0.488383	0.151733	1.81977	0.818919	Not Strong
K09929	-0.376036	0.0708294	-0.312099	1.14979	Not Strong
K09936	-0.158084	0.125585	-0.675984	0.901062	Not Strong
K09958	0.618004	0.148256	0.470317	0.828987	Not Strong
K09962	-0.572588	0.116954	-0.127043	0.931984	Not Strong
K09963	-0.34655	0.120136	-1.13493	0.920328	Not Strong
K09964	-0.842579	0.111653	0.960338	0.952129	Not Strong
K09966	-0.470246	0.122775	0.802237	0.910889	Not Strong
K09968	-0.507753	0.139616	0.96386	0.855066	Not Strong
K09976	-0.401037	0.136975	0.0219218	0.863359	Not Strong
K09979	-0.576589	0.0656278	0.268957	1.18291	Not Strong
K09983	0.773802	0.0615389	1.50113	1.21085	Not Strong
K10040	-0.262512	0.140452	0.167588	0.852472	Not Strong
K10094	-0.518134	0.142812	1.17627	0.845234	Not Strong
K10194	-0.276049	0.080151	-0.29615	1.09609	Not Strong
K10236	0.443499	0.0309395	3.71405	1.50949	Not Strong
K10238	0.632589	0.0721027	2.30235	1.14205	Not Strong
K10241	-0.846654	0.108227	1.17646	0.965663	Not Strong
K10254	-0.181306	0.0572667	-0.362838	1.2421	Not Strong
K10277	0.568523	0.122868	3.86883	0.910563	Not Strong
K10546	-0.477162	0.0314681	-0.601992	1.50213	Not Strong
K10547	-0.468533	0.00390101	-0.997398	2.40882	Not Strong
K10550	0.558385	0.113947	2.24481	0.943297	Not Strong
K10552	-0.474683	0.0767947	0.41239	1.11467	Not Strong
K10563	-0.26996	0.0178694	0.379995	1.74789	Not Strong
K10674	0.474308	0.156343	2.30355	0.805922	Not Strong
K10678	-0.686065	0.133826	-0.813989	0.873459	Not Strong
K10679	-0.544691	0.13193	1.19313	0.879658	Not Strong
K10682	-0.551811	0.13188	-0.0975204	0.879822	Not Strong
K10710	-0.413199	0.0597318	-0.684593	1.22379	Not Strong
K10762	0.338374	0.117118	3.62898	0.931375	Not Strong
K10771	-0.384815	0.142583	-0.422401	0.845933	Not Strong
K10772	-0.384815	0.142583	-0.422401	0.845933	Not Strong
K10810	-0.560186	0.157645	1.00997	0.80232	Not Strong
K10834	-0.407697	0.142472	1.41196	0.846272	Not Strong
K10926	-0.489587	0.0752511	-1.02183	1.12349	Not Strong
K10930	-0.570502	0.132557	1.34088	0.877596	Not Strong
K10931	-0.533612	0.105466	1.34225	0.976887	Not Strong
K10939	0.49466	0.118438	2.2462	0.926509	Not Strong
K10947	-0.153601	0.0632232	-0.321396	1.19912	Not Strong
K11016	-0.390065	0.105261	-2.64425	0.977733	Not Strong
K11021	-0.489475	0.130219	-2.98461	0.885325	Not Strong
K11050	-0.432716	0.00874556	-0.24077	2.05821	Not Strong
K11051	-0.43547	0.00626978	-0.227393	2.20275	Not Strong
K11069	-0.118254	0.0922355	0.124233	1.0351	Not Strong
K11070	-0.122466	0.0928663	0.275312	1.03214	Not Strong
K11071	-0.12378	0.0785081	0.121157	1.10509	Not Strong
K11072	-0.120709	0.0842024	0.172602	1.07468	Not Strong
K11104	-0.450617	0.00159344	-0.462081	2.79766	Not Strong
K11144	-0.49638	0.0326431	-0.0809202	1.48621	Not Strong
K11203	-0.787259	0.0529621	-0.767974	1.27603	Not Strong
K11383	-0.554955	0.115489	1.1576	0.93746	Not Strong
K11384	-0.550068	0.117246	1.16226	0.930901	Not Strong
K11392	-0.310586	0.136406	-0.181185	0.865168	Not Strong
K11528	-0.637949	0.0541918	1.04464	1.26607	Not Strong
K11601	-0.537839	0.0526821	0.422144	1.27834	Not Strong
K11602	-0.546623	0.0551259	0.272548	1.25864	Not Strong
K11603	-0.561956	0.0745086	-0.378901	1.12779	Not Strong
K11607	-0.675684	0.143031	-0.910009	0.84457	Not Strong
K11608	-0.377874	0.0575503	-0.36969	1.23995	Not Strong
K11619	-0.836904	0.124574	-1.8775	0.904572	Not Strong
K11635	-0.529941	0.141635	-4.31739	0.84883	Not Strong
K11692	0.298563	0.137451	0.831636	0.861851	Not Strong
K11712	0.259468	0.146765	0.95426	0.833377	Not Strong
K11739	0.499983	0.100556	2.59755	0.997593	Not Strong
K11788	-0.417629	0.115368	-0.0770143	0.937916	Not Strong
K11912	-0.553741	0.126164	1.40001	0.899066	Not Strong
K11928	-0.125363	0.10918	-0.0272607	0.961855	Not Strong
K11939	-0.461599	0.0900363	-0.345419	1.04558	Not Strong
K11956	-0.94883	0.0727596	-1.5374	1.13811	Not Strong
K12064	-0.347198	0.0871971	-0.709038	1.0595	Not Strong
K12070	-0.757384	0.0827155	0.762815	1.08241	Not Strong
K12085	-0.59924	0.150492	0.593788	0.822485	Not Strong
K12139	-0.932737	0.0840328	-1.38539	1.07555	Not Strong
K12144	-0.917072	0.0927001	-1.34861	1.03292	Not Strong
K12238	-0.66141	0.137974	-1.17532	0.860201	Not Strong
K12248	0.325708	0.0806353	3.88856	1.09347	Not Strong
K12267	-0.165597	0.146474	0.810662	0.834238	Not Strong
K12291	-0.871773	0.0678989	-0.993097	1.16814	Not Strong
K12296	-0.341861	0.155628	-0.327683	0.807912	Not Strong
K12341	-0.67931	0.066594	0.0295303	1.17657	Not Strong
K12452	-0.230617	0.145873	-0.737214	0.836026	Not Strong
K12513	-0.433786	0.0750448	-0.946472	1.12468	Not Strong
K12531	-0.431593	0.127502	-5.13494	0.894483	Not Strong
K12553	-0.55045	0.0698543	-0.399604	1.15581	Not Strong
K12554	-0.534377	0.0814947	-1.10754	1.08887	Not Strong
K12555	-0.416881	0.133507	-0.19916	0.874497	Not Strong
K13040	-0.618178	0.137467	1.20624	0.861803	Not Strong
K13052	-0.156293	0.106173	-0.186577	0.973987	Not Strong
K13101	-0.424916	0.0255958	0.281012	1.59183	Not Strong
K13243	0.519794	0.118387	2.30418	0.926695	Not Strong
K13274	-0.50723	0.158779	-1.18867	0.799208	Not Strong
K13276	-0.586392	0.0655386	-3.36408	1.1835	Not Strong
K13327	-0.788811	0.159321	1.52231	0.797726	Not Strong
K13380	-0.398138	0.133027	3.29938	0.876059	Not Strong
K13498	-0.441738	0.00932486	-0.512415	2.03036	Not Strong
K13540	-0.367802	0.0647984	-0.930594	1.18844	Not Strong
K13543	-0.317597	0.153142	0.236578	0.814906	Not Strong
K13566	-0.239779	0.0423195	0.472801	1.37346	Not Strong
K13572	-0.60614	0.156857	1.37541	0.804496	Not Strong
K13590	-0.480986	0.140422	1.98341	0.852564	Not Strong
K13598	-0.525184	0.123674	1.54422	0.90772	Not Strong
K13599	-0.540909	0.149478	1.72856	0.825423	Not Strong
K13609	0.594967	0.0619526	1.60902	1.20794	Not Strong
K13611	-0.60902	0.114882	1.09625	0.939749	Not Strong
K13622	-0.44688	0.0550766	2.25582	1.25903	Not Strong
K13626	-0.309928	0.0606641	-1.15838	1.21707	Not Strong
K13651	-0.502677	0.139697	1.19603	0.854813	Not Strong
K13653	-0.186283	0.147319	-0.705171	0.831742	Not Strong
K13693	-0.690911	0.152167	-1.46027	0.81768	Not Strong
K13730	-0.371945	0.0818813	0.778566	1.08682	Not Strong
K13732	-1.00061	0.0644306	-1.66498	1.19091	Not Strong
K13820	-0.369143	0.0250268	-1.2334	1.60159	Not Strong
K13829	-0.155258	0.144463	-0.471347	0.840244	Not Strong
K13941	-0.590245	0.11245	1.06913	0.949041	Not Strong
K13950	-0.447917	0.131368	-0.607793	0.881511	Not Strong
K14059	-0.480504	0.0189826	-1.1275	1.72164	Not Strong
K14087	-0.47343	0.0778529	-0.406863	1.10872	Not Strong
K14089	-0.54388	0.0958073	0.0149066	1.0186	Not Strong
K14128	-0.559166	0.102628	1.72148	0.988733	Not Strong
K14164	-0.310381	0.151261	-0.191997	0.820272	Not Strong
K14187	-0.46391	0.0581683	-0.0907717	1.23531	Not Strong
K14188	-0.382027	0.0483555	-0.481612	1.31555	Not Strong
K14189	-0.701963	0.0818459	-0.697149	1.087	Not Strong
K14274	-0.509424	0.0872499	1.29474	1.05924	Not Strong
K14337	-0.538536	0.0774231	-0.185286	1.11113	Not Strong
K14339	-0.459912	0.0592447	-0.222909	1.22735	Not Strong
K14471	-0.389481	0.046809	2.09914	1.32967	Not Strong
K14472	-0.389481	0.046809	2.09914	1.32967	Not Strong
K14623	-0.252342	0.157384	1.03815	0.80304	Not Strong
K14659	-0.447949	0.0271069	2.07425	1.56692	Not Strong
K15051	-0.193563	0.0529182	-0.442148	1.2764	Not Strong
K15054	-0.649002	0.105123	0.640199	0.978301	Not Strong
K15255	-0.370076	0.0967799	-2.69091	1.01421	Not Strong
K15471	-0.763489	0.0847241	0.445974	1.07199	Not Strong
K15496	-0.312046	0.0917139	0.596634	1.03756	Not Strong
K15534	-0.607946	0.0816906	0.841481	1.08783	Not Strong
K15539	-0.307889	0.102881	0.368642	0.987664	Not Strong
K15547	0.507687	0.0740368	1.79508	1.13055	Not Strong
K15549	0.484281	0.0903709	1.79511	1.04397	Not Strong
K15550	0.513802	0.108085	2.50631	0.966233	Not Strong
K15579	-0.350734	0.0919037	3.0307	1.03667	Not Strong
K15584	-0.353219	0.122982	0.450133	0.910157	Not Strong
K15746	-0.670868	0.0623514	0.0339145	1.20515	Not Strong
K15755	-0.693532	0.0887883	-0.289528	1.05164	Not Strong
K15770	-0.373734	0.00273328	-0.49637	2.56332	Not Strong
K15771	-0.182134	0.109164	0.0405485	0.96192	Not Strong
K15772	-0.303116	0.0226222	0.0295987	1.64546	Not Strong
K15780	-0.392105	0.0590501	-0.046694	1.22878	Not Strong
K15781	-0.286239	0.117671	-0.0449141	0.92933	Not Strong
K15898	-0.623519	0.0824889	0.911056	1.0836	Not Strong
K15914	-0.334154	0.0933779	2.46233	1.02976	Not Strong
K15916	-0.610176	0.0785663	1.79953	1.10476	Not Strong
K15924	-0.671834	0.0705993	0.497398	1.1512	Not Strong
K15973	-0.666684	0.086185	0.779241	1.06457	Not Strong
K16019	-0.532	0.0623509	-0.554634	1.20516	Not Strong
K16029	-0.277016	0.0728521	-0.629555	1.13756	Not Strong
K16051	-0.283952	0.158018	-0.750663	0.801295	Not Strong
K16052	-0.191323	0.0624227	-0.131641	1.20466	Not Strong
K16164	-0.516297	0.0511177	-2.7081	1.29143	Not Strong
K16168	0.324322	0.14667	-0.43981	0.833658	Not Strong
K16169	-0.848578	0.0525584	-0.795271	1.27936	Not Strong
K16178	-0.565673	0.0565597	1.554	1.24749	Not Strong
K16180	-0.566927	0.126856	1.06801	0.896688	Not Strong
K16181	-0.671569	0.0878913	1.294	1.05605	Not Strong
K16182	-0.482	0.112254	1.51892	0.949798	Not Strong
K16191	0.333231	0.152322	3.77798	0.817236	Not Strong
K16202	-0.372407	0.0987319	0.810981	1.00554	Not Strong
K16209	-0.387136	0.00471991	-0.560242	2.32607	Not Strong
K16213	-0.200649	0.143882	0.49049	0.841994	Not Strong
K16216	-0.441358	0.114853	0.657639	0.939857	Not Strong
K16237	-0.416905	0.106988	-0.361315	0.970664	Not Strong
K16319	0.463123	0.129761	1.2553	0.886854	Not Strong
K16320	0.495219	0.107442	1.26335	0.968826	Not Strong
K16323	-0.765951	0.128957	-0.171067	0.889554	Not Strong
K16346	-0.559731	0.14629	1.85647	0.834787	Not Strong
K16619	-0.511863	0.0872637	-7.21986	1.05917	Not Strong
K16650	0.713223	0.153268	0.298106	0.814548	Not Strong
K16652	-0.240564	0.14935	-2.59474	0.825796	Not Strong
K16653	-0.321861	0.118146	-1.02927	0.927582	Not Strong
K16695	-0.679993	0.0727718	0.468813	1.13804	Not Strong
K16697	-0.23719	0.131983	-0.860631	0.879482	Not Strong
K16869	-0.595794	0.13322	-0.577756	0.87543	Not Strong
K16875	-0.665324	0.0545542	-0.693862	1.26317	Not Strong
K16907	-0.6004	0.101898	-2.77244	0.991836	Not Strong
K16927	-0.362821	0.00775083	-0.880606	2.11065	Not Strong
K16936	-0.82092	0.121855	0.536104	0.914156	Not Strong
K16950	-0.451162	0.121205	-0.432978	0.916478	Not Strong
K16958	-0.844743	0.103497	-0.93821	0.985071	Not Strong
K17050	0.690964	0.0646617	0.867971	1.18935	Not Strong
K17067	-0.616316	0.0754176	-0.0716826	1.12253	Not Strong
K17073	-0.215678	0.0806611	0.257917	1.09334	Not Strong
K17209	-0.536886	0.156798	-0.902936	0.80466	Not Strong
K17216	-0.979779	0.0582953	0.626191	1.23437	Not Strong
K17250	-0.514821	0.102403	1.01118	0.989688	Not Strong
K17316	0.548441	0.147247	1.52002	0.831952	Not Strong
K17321	-0.391815	0.092598	1.45743	1.0334	Not Strong
K17322	-0.362961	0.113932	1.39767	0.943355	Not Strong
K17324	-0.545273	0.145134	1.03865	0.838232	Not Strong
K17325	-0.354048	0.125325	1.48541	0.901964	Not Strong
K17364	-0.764618	0.0897832	0.451408	1.0468	Not Strong
K17462	-0.85958	0.08601	0.296684	1.06545	Not Strong
K17463	-0.62101	0.122057	-0.401845	0.913436	Not Strong
K17472	-0.474271	0.157001	-0.800624	0.804098	Not Strong
K17762	-0.556432	0.0538647	0.977768	1.2687	Not Strong
K17763	-0.911913	0.0667561	0.760558	1.17551	Not Strong
K17811	0.596676	0.109408	3.87946	0.960952	Not Strong
K17869	-0.671442	0.153597	-0.180584	0.813616	Not Strong
K17883	-0.470302	0.0545496	-0.492774	1.26321	Not Strong
K17910	-0.995604	0.0531611	-2.0224	1.27441	Not Strong
K17989	0.432189	0.158099	1.15018	0.801071	Not Strong
K18030	-0.359671	0.14667	-0.420421	0.833657	Not Strong
K18068	0.474172	0.125234	1.45836	0.902277	Not Strong
K18119	-0.612312	0.0775248	-0.111285	1.11056	Not Strong
K18121	-0.539758	0.115902	1.15576	0.935909	Not Strong
K18123	-0.351832	0.0902723	1.49709	1.04445	Not Strong
K18136	-0.564445	0.141044	1.20146	0.850647	Not Strong
K18146	0.548394	0.0948416	2.62455	1.023	Not Strong
K18149	-0.783441	0.0904826	0.346842	1.04344	Not Strong
K18206	-0.906728	0.0997368	1.80142	1.00114	Not Strong
K18233	-0.413905	0.142044	-2.06573	0.847576	Not Strong
K18242	0.369461	0.134847	2.96412	0.870157	Not Strong
K18249	0.393385	0.146062	1.17224	0.835462	Not Strong
K18286	-0.359218	0.133733	-2.39355	0.873761	Not Strong
K18292	-0.571671	0.0949923	1.03116	1.02231	Not Strong
K18306	0.614364	0.0549844	3.65571	1.25976	Not Strong
K18320	-0.454588	0.0325063	-0.504987	1.48803	Not Strong
K18347	-0.763757	0.100346	-0.645015	0.998501	Not Strong
K18364	0.696895	0.0689365	1.44281	1.16155	Not Strong
K18425	-0.491796	0.0216269	2.0077	1.66501	Not Strong
K18454	-0.373074	0.120309	0.122979	0.919704	Not Strong
K18455	-0.506331	0.0764101	-1.57156	1.11685	Not Strong
K18531	-0.492865	0.10044	1.24381	0.998092	Not Strong
K18558	-0.528968	0.121994	1.18688	0.913662	Not Strong
K18566	-0.467035	0.0647524	-7.09606	1.18874	Not Strong
K18830	-0.576474	0.149782	-1.4549	0.82454	Not Strong
K18856	-0.279888	0.117371	-1.51643	0.930438	Not Strong
K18866	-0.377309	0.0931281	-1.41821	1.03092	Not Strong
K18890	-0.254316	0.0494873	-0.13518	1.30551	Not Strong
K18891	-0.664795	0.142904	-0.0426102	0.844955	Not Strong
K18912	-0.369139	0.119736	-0.0701876	0.921776	Not Strong
K18916	-0.460473	0.0331374	2.55658	1.47968	Not Strong
K18967	-0.979259	0.0517284	0.516624	1.28627	Not Strong
K18968	-0.793228	0.0789457	0.557332	1.10267	Not Strong
K19003	-0.565249	0.0957511	-1.79467	1.01886	Not Strong
K19033	-0.234054	0.156904	3.34006	0.804367	Not Strong
K19046	-0.650504	0.0879759	0.399212	1.05564	Not Strong
K19050	0.562098	0.155073	1.86306	0.809464	Not Strong
K19052	0.617399	0.128074	1.9266	0.89254	Not Strong
K19113	-0.710806	0.114109	-3.62691	0.942679	Not Strong
K19126	-0.70642	0.0988275	1.3239	1.00512	Not Strong
K19131	-0.331722	0.159227	-1.94567	0.797984	Not Strong
K19132	-0.474755	0.0516412	-2.80966	1.287	Not Strong
K19133	-0.321787	0.0281115	-1.88106	1.55112	Not Strong
K19158	-0.395748	0.00853126	-0.460052	2.06899	Not Strong
K19190	-0.547521	0.0861492	-2.12927	1.06475	Not Strong
K19223	-0.646775	0.126891	-0.641952	0.896568	Not Strong
K19310	-0.375597	0.0837429	-0.250688	1.07705	Not Strong
K19354	-0.477993	0.0546371	0.816011	1.26251	Not Strong
K19355	-0.426285	0.0764459	1.53012	1.11665	Not Strong
K19426	-0.42626	0.0598198	1.17637	1.22316	Not Strong
K19428	-0.896564	0.069335	1.12562	1.15905	Not Strong
K19640	-0.473028	0.0543325	2.46084	1.26494	Not Strong
K19697	-0.43975	0.132703	2.1632	0.877121	Not Strong
K19702	-0.614874	0.107547	-0.613588	0.968402	Not Strong
K19710	-0.554607	0.0530765	-0.71225	1.2751	Not Strong
K19956	-0.460596	0.0540477	-0.702571	1.26722	Not Strong
K19967	-0.874326	0.0585846	-0.504317	1.23222	Not Strong
K19973	-0.536157	0.101868	-1.00405	0.99196	Not Strong
K20026	-0.578666	0.0671492	-5.05773	1.17296	Not Strong
K20112	-0.923065	0.077203	-0.576502	1.11237	Not Strong
K20148	-0.365814	0.0826208	2.58488	1.08291	Not Strong
K20257	0.302973	0.126442	0.486426	0.898107	Not Strong
K20264	-0.660777	0.159474	-1.85667	0.79731	Not Strong
K20331	0.416947	0.118796	-0.829863	0.925198	Not Strong
K20423	-0.310638	0.134641	-1.53214	0.870823	Not Strong
K20454	-0.615186	0.0797872	-0.334533	1.09807	Not Strong
K20469	-0.51008	0.0728468	-0.359669	1.13759	Not Strong
K20470	-0.469658	0.102302	-3.45659	0.990114	Not Strong
K20490	-0.230115	0.062732	-0.496748	1.20251	Not Strong
K20491	-0.223723	0.0931373	-0.17108	1.03088	Not Strong
K20500	-0.389641	0.0989194	-1.74113	1.00472	Not Strong
K20509	-0.303998	0.098229	1.43351	1.00776	Not Strong
K20528	-0.515331	0.151406	1.36523	0.819858	Not Strong
K20531	-0.691475	0.072522	1.75894	1.13953	Not Strong
K20609	-0.353572	0.13132	0.282883	0.88167	Not Strong
K20755	-0.495767	0.0197087	2.73133	1.70534	Not Strong
K20765	0.529398	0.127771	1.07665	0.893567	Not Strong
K20811	-0.895703	0.0563631	-1.14422	1.24901	Not Strong
K20920	-0.368637	0.126724	-0.258328	0.897143	Not Strong
K20945	-0.743258	0.119597	-0.0187206	0.922279	Not Strong
K20955	-1.04766	0.0932165	2.43181	1.03051	Not Strong
K20973	-0.60313	0.124588	1.20646	0.904523	Not Strong
K20993	-0.357739	0.0360092	0.3652	1.44359	Not Strong
K21010	-0.97406	0.0898033	0.273025	1.04671	Not Strong
K21020	0.581842	0.0696398	2.08007	1.15714	Not Strong
K21022	-0.69926	0.130658	1.38176	0.883864	Not Strong
K21025	-0.46177	0.13219	-1.41077	0.878801	Not Strong
K21029	-0.156551	0.133207	0.351487	0.875474	Not Strong
K21030	-0.363715	0.0742927	-1.44155	1.12905	Not Strong
K21132	0.609618	0.0912181	1.81947	1.03992	Not Strong
K21140	-0.376578	0.107861	0.547556	0.967136	Not Strong
K21253	0.516323	0.102262	2.08079	0.990284	Not Strong
K21264	0.516323	0.102262	2.08079	0.990284	Not Strong
K21271	-0.332693	0.0458261	-0.452549	1.33889	Not Strong
K21397	-0.741127	0.130191	-1.1828	0.885418	Not Strong
K21400	-0.608978	0.0690798	1.10397	1.16065	Not Strong
K21405	-0.311365	0.12247	0.215931	0.911972	Not Strong
K21466	-0.557115	0.0658467	-0.402279	1.18147	Not Strong
K21468	-0.528068	0.126856	-0.544902	0.89669	Not Strong
K21473	-0.512855	0.0983725	-1.66672	1.00713	Not Strong
K21493	-0.523673	0.14381	1.56069	0.842212	Not Strong
K21555	-0.24703	0.127214	0.237425	0.895465	Not Strong
K21578	-0.706276	0.108652	-3.13631	0.963964	Not Strong
K21584	0.515731	0.150424	1.64147	0.822682	Not Strong
K21606	0.382862	0.124305	3.97533	0.905512	Not Strong
K21607	-0.371392	0.153993	-0.408463	0.812498	Not Strong
K21613	-0.391735	0.0593633	-0.48187	1.22648	Not Strong
K21621	0.412503	0.14221	1.17879	0.847071	Not Strong
K21691	-0.543774	0.0586096	-1.84231	1.23203	Not Strong
K21885	-0.500784	0.0794059	-0.699626	1.10015	Not Strong
K21898	0.600128	0.141734	0.270828	0.848526	Not Strong
K21901	0.531705	0.0972812	2.07555	1.01197	Not Strong
K21902	-0.389092	0.0474285	-1.04382	1.32396	Not Strong
K21964	0.491763	0.0634934	2.30056	1.19727	Not Strong
K21965	0.504983	0.0552358	2.5152	1.25778	Not Strong
K21967	0.504983	0.0552358	2.5152	1.25778	Not Strong
K21968	0.504983	0.0552358	2.5152	1.25778	Not Strong
K21970	-0.509819	0.141805	1.56121	0.848309	Not Strong
K21977	-0.519504	0.0690748	-0.388169	1.16068	Not Strong
K22026	-0.827139	0.0611809	0.594585	1.21338	Not Strong
K22044	-0.158826	0.101304	-0.359885	0.994372	Not Strong
K22086	-0.323916	0.0761395	0.351235	1.11839	Not Strong
K22111	-0.528968	0.121994	1.18688	0.913662	Not Strong
K22187	0.548443	0.152201	1.45271	0.817584	Not Strong
K22298	-0.502332	0.111202	-0.983806	0.953888	Not Strong
K22318	-0.45671	0.0687652	2.07483	1.16263	Not Strong
K22343	-0.341133	0.0925996	0.030915	1.03339	Not Strong
K22349	0.456736	0.0902494	2.0188	1.04456	Not Strong
K22409	-0.598228	0.0625499	-0.217752	1.20377	Not Strong
K22430	-0.505308	0.140992	-1.55779	0.850806	Not Strong
K22444	0.475092	0.0390855	0.805236	1.40798	Not Strong
K22466	-0.327193	0.0460471	0.160988	1.3368	Not Strong
K22510	-0.531148	0.13237	-1.80486	0.878212	Not Strong
K00276	0.659417	0.0446645	2.38448	1.35004	Upregulated
K00483	0.547636	0.0291862	0.793697	1.53482	Upregulated
K00862	0.689282	0.0159436	2.76134	1.79741	Upregulated
K01483	0.80708	0.00605521	1.86237	2.21787	Upregulated
K02613	0.819082	0.039191	1.13672	1.40681	Upregulated
K02615	0.944076	0.0256757	2.5288	1.59048	Upregulated
K05886	0.552125	0.0391432	1.73183	1.40734	Upregulated
K06351	0.605812	0.0323849	0.258115	1.48966	Upregulated
K07352	0.746533	0.0293772	2.21175	1.53199	Upregulated
K11420	0.581142	0.0251071	4.60433	1.6002	Upregulated
K12069	0.67578	0.0350344	1.47563	1.45551	Upregulated
K13486	0.920571	0.037432	0.744688	1.42676	Upregulated
K13633	1.26094	0.000501538	2.24261	3.2997	Upregulated
K14063	0.695916	0.0251718	2.48099	1.59909	Upregulated
K14581	0.576744	0.036268	1.05929	1.44048	Upregulated
K15373	0.609218	0.0338319	2.20295	1.47067	Upregulated
K15503	0.574942	0.0289706	4.57201	1.53804	Upregulated
K16123	0.581142	0.0251071	4.60433	1.6002	Upregulated
K18067	0.56906	0.0365842	1.21918	1.43671	Upregulated
K18094	1.09353	0.0108436	3.01885	1.96483	Upregulated
K18095	1.09411	0.0107992	3.01953	1.96661	Upregulated
K18145	0.862376	0.0344564	3.00043	1.46273	Upregulated
K18295	0.924748	0.0225976	3.16775	1.64594	Upregulated
K18673	0.729645	0.0400399	2.27611	1.39751	Upregulated
K18699	0.59562	0.0154793	4.17845	1.81025	Upregulated
K18795	0.59562	0.0154793	4.17845	1.81025	Upregulated
K19217	0.685532	0.0161363	4.17991	1.7922	Upregulated
K19736	0.822738	0.00573019	2.47125	2.24183	Upregulated
K21265	0.722577	0.0250249	2.12762	1.60163	Upregulated
K21638	0.524642	0.036909	1.80251	1.43287	Upregulated
K21966	0.588432	0.0319251	1.87576	1.49587	Upregulated
K03365	1.10482	0.041786	-0.711913	1.37897	Upregulated MaAsLin2 / Downregulated log2FC
K18701	1.13462	0.0484616	-1.19494	1.3146	Upregulated MaAsLin2 / Downregulated log2FC

## Sheet: STable5
Supplementary Table 5. Taxon-specific contributions to predicted KEGG Orthologs derived from PICRUSt2.
KO ID	Target	edge_diff	Gene description
K01466	Burkholderia-Caballeronia-Paraburkholderia	-0.973911	allantoinase [EC:3.5.2.5]
K20429	Burkholderia-Caballeronia-Paraburkholderia	0.431632	dTDP-4-amino-4,6-dideoxy-D-glucose transaminase [EC:2.6.1.33]
K22233	Lachnoclostridium	-0.407362	5-keto-L-gluconate epimerase [EC:5.1.-.-]
K17752	Burkholderia-Caballeronia-Paraburkholderia	-0.404762	serine/threonine-protein kinase RsbT [EC:2.7.11.1]
K10121	Ruminococcus callidus	0.340475	fructooligosaccharide transport system permease protein
K13614	Burkholderia-Caballeronia-Paraburkholderia	0.309862	bacillaene biosynthesis, polyketide synthase / nonribosomal peptide synthetase PksN/BaeN
K10120	Ruminococcus callidus	0.292938	fructooligosaccharide transport system substrate-binding protein
K00100	Lachnoclostridium	0.28239	butanol dehydrogenase [EC:1.1.1.-]
K06990	[Ruminococcus] gnavus group	-0.25593	MEMO1 family protein
K12111	[Ruminococcus] gnavus group	-0.226337	evolved beta-galactosidase subunit alpha [EC:3.2.1.23]
K03367	Burkholderia-Caballeronia-Paraburkholderia	0.225532	D-alanine--poly(phosphoribitol) ligase subunit 1 [EC:6.1.1.13]
K20480	Lachnoclostridium	0.197769	HTH-type transcriptional regulator, quorum sensing regulator NprR
K19123	Bilophila	0.194871	CRISPR system Cascade subunit CasA
K21579	Coprococcus	0.173254	betaine reductase complex component B subunit beta [EC:1.21.4.4]
K00972	Lachnoclostridium	0.171332	UDP-N-acetylglucosamine/UDP-N-acetylgalactosamine diphosphorylase [EC:2.7.7.23 2.7.7.83]
K00483	Burkholderia-Caballeronia-Paraburkholderia	0.160627	4-hydroxyphenylacetate 3-monooxygenase [EC:1.14.14.9]
K18986	[Ruminococcus] gnavus group	-0.155083	two-component system, OmpR family, sensor kinase Ihk [EC:2.7.13.3]
K10122	Ruminococcus callidus	0.150837	fructooligosaccharide transport system permease protein
K08094	Lachnoclostridium	0.148451	6-phospho-3-hexuloisomerase [EC:5.3.1.27]
K09004	Bilophila	0.146676	uncharacterized protein
K10120	[Ruminococcus] gnavus group	0.145701	fructooligosaccharide transport system substrate-binding protein
K01466	Bilophila	0.145606	allantoinase [EC:3.5.2.5]
K19422	Lachnoclostridium	0.142199	glycosyltransferase EpsD [EC:2.4.-.-]
K06338	Ruminococcus callidus	-0.141835	spore coat protein SA
K15515	Lachnoclostridium	0.140789	sulfoacetaldehyde dehydrogenase [EC:1.2.1.81]
K03390	Ruminococcus callidus	-0.130302	heterodisulfide reductase subunit C2 [EC:1.8.7.3 1.8.98.4 1.8.98.5 1.8.98.6]
K03388	Ruminococcus callidus	-0.128934	heterodisulfide reductase subunit A2 [EC:1.8.7.3 1.8.98.4 1.8.98.5 1.8.98.6]
K21028	Lachnoclostridium	0.128463	molybdopterin synthase sulfurtransferase [EC:2.8.1.11]
K16905	[Ruminococcus] gnavus group	-0.126258	fluoroquinolone transport system permease protein
K01466	[Ruminococcus] gnavus group	-0.114575	allantoinase [EC:3.5.2.5]
K05020	Bilophila	0.114191	glycine betaine transporter
K13486	Burkholderia-Caballeronia-Paraburkholderia	0.112211	chemotaxis protein methyltransferase WspC
K06990	Lachnoclostridium	-0.112047	MEMO1 family protein
K06880	Coprococcus	0.111292	erythromycin esterase [EC:3.1.1.-]
K16924	Lachnoclostridium	0.109466	energy-coupling factor transport system substrate-specific component
K14205	Burkholderia-Caballeronia-Paraburkholderia	0.104073	phosphatidylglycerol lysyltransferase [EC:2.3.2.3]
K18009	Lachnoclostridium	0.101392	meso-butanediol dehydrogenase / (S,S)-butanediol dehydrogenase / diacetyl reductase [EC:1.1.1.- 1.1.1.76 1.1.1.304]
K13819	Bilophila	0.0896416	NifU-like protein
K20485	Coprococcus	0.0863064	ATP-binding cassette, subfamily B, bacterial NisT/SpaT
K15921	Ruminococcus callidus	0.0853056	arabinoxylan arabinofuranohydrolase [EC:3.2.1.55]
K00483	Lachnoclostridium	-0.0852445	4-hydroxyphenylacetate 3-monooxygenase [EC:1.14.14.9]
K15495	Burkholderia-Caballeronia-Paraburkholderia	-0.0832894	molybdate/tungstate transport system substrate-binding protein
K12111	Coprococcus	0.0798162	evolved beta-galactosidase subunit alpha [EC:3.2.1.23]
K21028	Coprococcus	0.0774233	molybdopterin synthase sulfurtransferase [EC:2.8.1.11]
K18843	[Ruminococcus] gnavus group	0.0722724	antitoxin HicB
K00148	Burkholderia-Caballeronia-Paraburkholderia	0.071639	glutathione-independent formaldehyde dehydrogenase [EC:1.2.1.46]
K18145	Burkholderia-Caballeronia-Paraburkholderia	-0.0677351	membrane fusion protein, multidrug efflux system
K18295	Burkholderia-Caballeronia-Paraburkholderia	-0.0677351	membrane fusion protein, multidrug efflux system
K06351	Lachnoclostridium	0.0674196	inhibitor of KinA
K14205	Bilophila	0.067003	phosphatidylglycerol lysyltransferase [EC:2.3.2.3]
K19159	Bilophila	-0.0646244	antitoxin YefM
K10819	Bilophila	0.0581657	histidine kinase [EC:2.7.13.3]
K15897	[Ruminococcus] gnavus group	0.0565687	UDP-2,4-diacetamido-2,4,6-trideoxy-beta-L-altropyranose hydrolase [EC:3.6.1.57]
K21721	Lachnoclostridium	-0.0520788	N-[(2S)-2-amino-2-carboxyethyl]-L-glutamate dehydrogenase [EC:1.5.1.51]
K19422	Ruminococcus callidus	-0.0480058	glycosyltransferase EpsD [EC:2.4.-.-]
K00245	Bilophila	0.0472988	succinate dehydrogenase iron-sulfur subunit [EC:1.3.5.1]
K16845	Bilophila	-0.0439705	(2R)-sulfolactate sulfo-lyase subunit alpha [EC:4.4.1.24]
K21966	Burkholderia-Caballeronia-Paraburkholderia	0.0435753	Mat/Ecp fimbriae outer membrane usher protein
K03390	Bilophila	0.0417234	heterodisulfide reductase subunit C2 [EC:1.8.7.3 1.8.98.4 1.8.98.5 1.8.98.6]
K18094	Burkholderia-Caballeronia-Paraburkholderia	0.0407935	membrane fusion protein, multidrug efflux system
K18095	Burkholderia-Caballeronia-Paraburkholderia	0.0400983	multidrug efflux pump
K00100	Coprococcus	0.0399843	butanol dehydrogenase [EC:1.1.1.-]
K00972	Ruminococcus callidus	0.0396978	UDP-N-acetylglucosamine/UDP-N-acetylgalactosamine diphosphorylase [EC:2.7.7.23 2.7.7.83]
K00853	Lachnoclostridium	0.0393627	L-ribulokinase [EC:2.7.1.16]
K18067	Burkholderia-Caballeronia-Paraburkholderia	0.0391841	phthalate 4,5-cis-dihydrodiol dehydrogenase [EC:1.3.1.64]
K16885	Coprococcus	0.0389332	quinone-modifying oxidoreductase, subunit QmoA
K16845	Coprococcus	-0.038052	(2R)-sulfolactate sulfo-lyase subunit alpha [EC:4.4.1.24]
K19736	Burkholderia-Caballeronia-Paraburkholderia	-0.0372926	TetR/AcrR family transcriptional regulator, regulator of autoinduction and epiphytic fitness
K08357	Bilophila	0.0364361	tetrathionate reductase subunit A
K18704	Coprococcus	0.0349158	CDP-ribitol ribitolphosphotransferase / teichoic acid ribitol-phosphate polymerase [EC:2.7.8.14 2.7.8.47]
K16248	Coprococcus	-0.0329547	probable glucitol transport protein GutA
K18843	Coprococcus	-0.0317888	antitoxin HicB
K21558	Bilophila	0.0312557	CRP/FNR family transcriptional regulator, reductive dehalogenation system regulator
K13633	Burkholderia-Caballeronia-Paraburkholderia	0.0300195	AraC family transcriptional regulator, transcriptional activator FtrA
K10819	[Ruminococcus] gnavus group	-0.0292094	histidine kinase [EC:2.7.13.3]
K06338	Coprococcus	0.0290934	spore coat protein SA
K08094	Coprococcus	-0.028359	6-phospho-3-hexuloisomerase [EC:5.3.1.27]
K20429	Bacteroides caccae	0.0269748	dTDP-4-amino-4,6-dideoxy-D-glucose transaminase [EC:2.6.1.33]
K16849	Bilophila	-0.0267212	altronate dehydratase small subunit [EC:4.2.1.7]
K06952	Coprococcus	0.0264338	5'-nucleotidase [EC:3.1.3.89]
K20489	Coprococcus	0.0229684	lantibiotic immunity protein
K16849	Coprococcus	-0.0217798	altronate dehydratase small subunit [EC:4.2.1.7]
K03381	Burkholderia-Caballeronia-Paraburkholderia	0.021351	catechol 1,2-dioxygenase [EC:1.13.11.1]
K16845	Lachnoclostridium	-0.0212758	(2R)-sulfolactate sulfo-lyase subunit alpha [EC:4.4.1.24]
K02103	Coprococcus	-0.0204694	GntR family transcriptional regulator, arabinose operon transcriptional repressor
K03388	Bilophila	0.0203506	heterodisulfide reductase subunit A2 [EC:1.8.7.3 1.8.98.4 1.8.98.5 1.8.98.6]
K20904	Lachnoclostridium	0.0195144	(R)-2-hydroxyglutaryl-CoA dehydratase subunit beta [EC:4.2.1.167]
K03388	[Ruminococcus] gnavus group	-0.0158212	heterodisulfide reductase subunit A2 [EC:1.8.7.3 1.8.98.4 1.8.98.5 1.8.98.6]
K07450	Coprococcus	-0.0155798	putative resolvase
K20903	Lachnoclostridium	0.0152832	(R)-2-hydroxyglutaryl-CoA dehydratase subunit alpha [EC:4.2.1.167]
K19125	Bilophila	0.0135667	CRISPR system Cascade subunit CasD
K19124	Bilophila	0.0134076	CRISPR system Cascade subunit CasC
K03716	Lachnoclostridium	-0.0131357	spore photoproduct lyase [EC:4.1.99.14]
K19092	Coprococcus	0.012842	toxin ParE1/3/4
K21721	Coprococcus	0.0112139	N-[(2S)-2-amino-2-carboxyethyl]-L-glutamate dehydrogenase [EC:1.5.1.51]
K01466	Lachnoclostridium	0.0110648	allantoinase [EC:3.5.2.5]
K20829	Ruminococcus callidus	0.010974	cellulose 1,4-beta-cellobiosidase [EC:3.2.1.176]
K00483	Coprococcus	-0.010834	4-hydroxyphenylacetate 3-monooxygenase [EC:1.14.14.9]
K19002	Coprococcus	-0.00943587	1,2-diacylglycerol 3-alpha-glucosyltransferase [EC:2.4.1.337]
K19142	Ruminococcus callidus	0.00876869	CRISPR-associated protein Cmr6
K13677	Coprococcus	0.00751174	1,2-diacylglycerol-3-alpha-glucose alpha-1,2-glucosyltransferase [EC:2.4.1.208]
K05886	Burkholderia-Caballeronia-Paraburkholderia	0.00648634	serine 3-dehydrogenase (NADP+) [EC:1.1.1.276]
K21721	Ruminococcus callidus	-0.00620671	N-[(2S)-2-amino-2-carboxyethyl]-L-glutamate dehydrogenase [EC:1.5.1.51]
K20429	Coprococcus	-0.00454325	dTDP-4-amino-4,6-dideoxy-D-glucose transaminase [EC:2.6.1.33]
K00972	Coprococcus	0.00412482	UDP-N-acetylglucosamine/UDP-N-acetylgalactosamine diphosphorylase [EC:2.7.7.23 2.7.7.83]
K05020	Lachnoclostridium	0.00317213	glycine betaine transporter
K02613	Burkholderia-Caballeronia-Paraburkholderia	0.00313937	ring-1,2-phenylacetyl-CoA epoxidase subunit PaaE
K01483	Burkholderia-Caballeronia-Paraburkholderia	0.0023866	ureidoglycolate lyase [EC:4.3.2.3]
K09004	Coprococcus	-0.00139075	uncharacterized protein

## Sheet: STable6
Supplementary Table 6. Spearman correlations between conserved insomnia-associated taxa and KEGG Orthologs.
KO ID	Bilophila	The BCP complex	Lachnoclostridium	Ruminococcus callidus	Gene description
K00100			Positive		butanol dehydrogenase [EC:1.1.1.-]
K00148		Positive			glutathione-independent formaldehyde dehydrogenase [EC:1.2.1.46]
K01483		Positive	Positive		ureidoglycolate lyase [EC:4.3.2.3]
K02613		Positive			ring-1,2-phenylacetyl-CoA epoxidase subunit PaaE
K03381		Positive			catechol 1,2-dioxygenase [EC:1.13.11.1]
K03388	Positive		Positive		heterodisulfide reductase subunit A2 [EC:1.8.7.3 1.8.98.4 1.8.98.5 1.8.98.6]
K03390	Positive				heterodisulfide reductase subunit C2 [EC:1.8.7.3 1.8.98.4 1.8.98.5 1.8.98.6]
K05886		Positive			serine 3-dehydrogenase (NADP+) [EC:1.1.1.276]
K06880			Positive		erythromycin esterase [EC:3.1.1.-]
K06952			Positive		5'-nucleotidase [EC:3.1.3.89]
K06990		Negative			MEMO1 family protein
K08357	Positive				tetrathionate reductase subunit A
K13633		Positive			AraC family transcriptional regulator, transcriptional activator FtrA
K13819	Positive				NifU-like protein
K16845	Positive				(2R)-sulfolactate sulfo-lyase subunit alpha [EC:4.4.1.24]
K16849	Positive		Positive		altronate dehydratase small subunit [EC:4.2.1.7]
K18067		Positive			phthalate 4,5-cis-dihydrodiol dehydrogenase [EC:1.3.1.64]
K18094		Positive			membrane fusion protein, multidrug efflux system
K18095		Positive			multidrug efflux pump
K18704		Negative			CDP-ribitol ribitolphosphotransferase / teichoic acid ribitol-phosphate polymerase [EC:2.7.8.14 2.7.8.47]
K19123	Positive				CRISPR system Cascade subunit CasA
K19124	Positive				CRISPR system Cascade subunit CasC
K19125	Positive				CRISPR system Cascade subunit CasD
K19159	Positive		Positive		antitoxin YefM
K19736		Positive			TetR/AcrR family transcriptional regulator, regulator of autoinduction and epiphytic fitness
K20489			Positive		lantibiotic immunity protein
K20829				Positive	cellulose 1,4-beta-cellobiosidase [EC:3.2.1.176]
K20903			Positive		(R)-2-hydroxyglutaryl-CoA dehydratase subunit alpha [EC:4.2.1.167]
K20904			Positive		(R)-2-hydroxyglutaryl-CoA dehydratase subunit beta [EC:4.2.1.167]
K21558	Positive				CRP/FNR family transcriptional regulator, reductive dehalogenation system regulator
K21966		Positive			Mat/Ecp fimbriae outer membrane usher protein
